# Supplementary material for: The ubiquitin ligase TRIM27 functions as a host restriction factor antagonized by Mycobacterium tuberculosis PtpA during mycobacterial infection
Source: Sci Rep. 2016 Oct 4;6:34827. doi: 10.1038/srep34827 (PMC5048167; doi:10.1038/srep34827)
Supplement: Supplementary Dataset 1 [file srep34827-s2.xls]

## Sheet: Sheet1
Rv number	Gene ID	Gene symbol(Gene description)	SNR-GST	SNR-MIHP1	Fold Change
Rv30899 (FadD13)	888666	FadD13 (long chain-fatty-acid--CoA ligase FadD13)	5.78391	110.368	19.0818
Rv0462 (lpdC)	886300	LpdC (dihydrolipoamide dehydrogenase)	3.96035	51.8272	13.0865
Rv2234 (Ptpa)	887373	Ptpa (protein-tyrosine-phosphatase)	4.37083	56.2787	12.876
Rv0191	886770	Rv0191 (MFS-type transporter)	1.66408	20.688	12.4321
Rv1003	887935	Rv1003 (rRNA small subunit methyltransferase I)	2.73392	33.9323	12.4116
Rv1603 (HisA)	885873	HisA (phosphoribosyl isomerase A)	2.53645	29.9993	11.8273
Rv2225 (PanB)	887440	PanB (3-methyl-2-oxobutanoate hydroxymethyltransferase)	3.41195	34.3269	10.0608
Rv3420c (RimI)	887555	RimI (ribosomal-protein-alanine acetyltransferase RimI)	5.32261	52.6162	9.88541
Rv3009c (GatB)	888919	GatB (aspartyl/glutamyl-tRNA(Asn/Gln) amidotransferase subunit B)	1.61437	15.6716	9.70754
Rv1289	886994	Rv1289 (hypothetical protein)	4.0203	38.8884	9.67301
Rv0984 (MoaB2)	885378	MoaB2 (pterin-4-alpha-carbinolamine dehydratase)	4.91765	46.5061	9.45699
Rv2499c	888584	Rv2499c (oxidase regulatory-like protein)	1.42243	12.4184	8.73044
Rv1478	886535	Rv1478 (peptidoglycan endopeptidase RipB)	7.04274	58.879	8.36024
Rv3678A	3205049	Rv3678A (hypothetical protein)	2.6341	21.9748	8.34245
Rv3735	885318	Rv3735 (hypothetical protein)	6.57079	53.5253	8.14594
Rv3404c	887902	Rv3404c (hypothetical protein)	3.66135	29.1161	7.95229
Rv3048c (NrdF2)	888886	NrdF2 (ribonucleoside-diphosphate reductase subunit beta NrdF2)	2.67004	21.1601	7.92499
Rv3756c (proZ)	885534	ProZ (glycine betaine/carnitine/choline/L-proline ABC transporter permease ProZ)	2.66023	20.9483	7.87462
Rv1525 (WbbL2)	886470	WbbL2 (rhamnosyl transferase WbbL)	2.77618	21.6879	7.81213
Rv0801	885376	Rv0801 (hypothetical protein)	2.07695	15.8721	7.64201
Rv0187	886779	Rv0187 (O-methyltransferase)	1.48313	10.9571	7.38778
Rv0090	886961	Rv0090 (membrane protein)	3.03331	22.3955	7.38318
Rv3568c (HsaC)	887886	HsaC (extradiol dioxygenase)	4.50799	32.7154	7.25721
Rv3699	885779	Rv3699 (hypothetical protein)	3.61509	26.211	7.25043
Rv1609 (TrpE)	885040	TrpE (anthranilate synthase component I)	6.79232	49.0616	7.2231
Rv2711 (IdeR)	888590	IdeR (iron-dependent repressor and activator IdeR)	3.64484	25.6906	7.04848
Rv0429c (Def)	886366	Def (polypeptide deformylase)	5.41231	37.2174	6.87643
Rv3609c (FolE)	885346	FolE (GTP cyclohydrolase I)	5.77015	39.2468	6.8017
Rv1581c	886318	Rv1581c (phage protein)	6.91234	46.9876	6.79764
Rv1293 (lysA)	886960	LysA (diaminopimelate decarboxylase)	4.8911	32.9104	6.72863
Rv0099 (FaD10)	886933	FaD10 (fatty-acid--CoA ligase FadD10)	4.05759	26.9216	6.63488
Rv0323c	886557	Rv0323c (hypothetical protein)	1.67289	10.888	6.50848
Rv0459	886372	Rv0459 (hypothetical protein)	5.13468	33.1974	6.46532
Rv1434	886634	Rv1434 (hypothetical protein)	2.79576	17.9569	6.42292
Rv1082 (Mca)	887101	Mca (mycothiol S-conjugate amidase)	2.50061	15.994	6.39603
Rv2172c	888147	Rv2172c (hypothetical protein)	1.61466	10.3249	6.39444
Rv3284	887966	Rv3284 (hypothetical protein)	3.08728	19.7401	6.39401
Rv0694	888310	Rv0694 (mycofactocin system heme/flavin oxidoreductase MftD)	4.64484	29.5073	6.35271
Rv1070c (EchA8)	887117	EchA8 (enoyl-CoA hydratase EchA8)	6.70437	42.4135	6.32624
Rv1941	885622	Rv1941 (short-chain type dehydrogenase/reductase)	3.60596	22.7324	6.30412
Rv1654 (ArgB)	888076	ArgB (acetylglutamate kinase)	1.83583	11.3483	6.18159
Rv1875	885793	Rv1875 (hypothetical protein)	6.60219	40.6336	6.15456
Rv0500 (ProC)	887256	ProC (pyrroline-5-carboxylate reductase)	2.15629	13.2672	6.1528
Rv3791 (DprE2)	886124	DprE2 (decaprenylphosphoryl-D-2-keto erythropentose reductase)	6.64776	40.8542	6.14556
Rv1876 (BfrA)	885767	BfrA (bacterioferritin BfrA)	3.52195	21.5772	6.1265
Rv0597c	887853	Rv0597c (hypothetical protein)	6.75319	41.295	6.11489
Rv1321	886908	Rv1321 (endonuclease NucS)	2.73321	16.5481	6.05447
Rv2465c (RpiB)	887225	RpiB (ribose-5-phosphate isomerase B)	3.81602	22.9347	6.01012
Rv3154 (NuoJ)	888762	NuoJ (NADH-quinone oxidoreductase subunit J)	4.42953	26.308	5.93924
Rv1458c	886582	Rv1458c (antibiotic ABC transporter ATP-binding protein)	2.61316	15.3425	5.87127
Rv0356c	886490	Rv0356c (hypothetical protein)	3.67139	21.473	5.84873
Rv2742c	888332	Rv2742c (hypothetical protein)	2.14616	12.4536	5.80274
Rv0760c	888784	Rv0760c (hypothetical protein)	3.25098	18.6565	5.73871
Rv0145	886851	Rv0145 (S-adenosylmethionine-dependent methyltransferase)	7.00547	38.9493	5.55984
Rv3641c (Fic)	885540	Fic (cell filamentation protein Fic)	4.4951	24.586	5.46951
Rv2525c	888612	Rv2525c (hypothetical protein)	2.51395	13.6594	5.43344
RV2026C	887460	Rv2026c (universal stress protein)	4.05476	21.9001	5.40108
Rv3624c (Hpt)	885398	Hpt (hypoxanthine-guanine phosphoribosyltransferase)	4.66878	25.1889	5.39518
Rv0865 (Mog)	885348	Mog (molybdopterin biosynthesis protein)	5.13173	27.518	5.36231
Rv3614c (EspD)	886777	EspD (ESX-1 secretion-associated protein EspD)	4.53657	24.1844	5.331
Rv0214	886737	Rv0214 (fatty-acid--CoA ligase FadD4)	4.10346	21.7457	5.29937
Rv0491 (RegX3)	887195	RegX3 (two component sensory transduction protein RegX)	9.47142	50.1689	5.29688
Rv1350 (FabG2)	886837	FabG2 (3-oxoacyl-ACP reductase FabG)	4.98239	26.2449	5.26753
Rv2851c	887664	Rv2851c (GCN5-like N-acetyltransferase)	3.76529	19.8197	5.26378
Rv3248c (SahH)	888746	SahH (adenosylhomocysteinase)	5.87999	30.7287	5.22598
Rv1710 (ScpB)	885116	ScpB (segregation and condensation protein ScpB)	7.23581	37.629	5.20039
Rv1311 (AtpC)	886967	AtpC (ATP synthase subunit epsilon)	5.98205	30.9581	5.17516
Rv3121 (Cyp141)	887409	Cyp141 (cytochrome P450 Cyp141)	6.11053	31.0365	5.07919
Rv1719	885170	Rv1719 (transcriptional regulator)	3.86518	19.6167	5.07524
Rv2503c (ScoB)	888502	ScoB (succinyl-CoA:3-ketoacid-CoA transferase subunit B)	4.49835	22.8074	5.07016
Rv2121c (HisG)	888619	HisG (ATP phosphoribosyltransferase)	8.2109	41.4134	5.04371
Rv0242c (FabG4)	886697	FabG4 (3-oxoacyl-ACP reductase FabG)	3.98881	19.9288	4.99619
Rv1095 (PhoH2)	885592	PhoH2 (phosphate starvation-inducible protein PsiH)	3.23986	16.1497	4.9847
Rv2244 (AcpM)	888272	AcpM (meromycolate extension acyl carrier protein)	3.50066	17.4391	4.98166
Rv1563c (TreY)	886357	TreY (maltooligosyl trehalose synthase)	4.12707	20.4556	4.95645
Rv2291 (SseB)	887174	SseB (thiosulfate sulfurtransferase SseB)	4.1097	20.3348	4.94801
Rv3099c	888674	Rv3099c (hypothetical protein)	6.82058	33.6513	4.93379
Rv3323c (MoaX)	887578	MoaX (MoaD-MoaE fusion protein MoaX)	4.02116	19.6499	4.88662
Rv2697c (Dut)	887290	Dut (deoxyuridine 5'-triphosphate nucleotidohydrolase)	5.46829	26.6255	4.86906
Rv0494	887166	Rv0494 (HTH-type transcriptional regulator)	6.02853	29.2455	4.85118
Rv3287c (RsbW)	887977	RsbW (anti-sigma factor RsbW)	3.10838	15.0369	4.83752
Rv1301	886970	Rv1301 (threonylcarbamoyl-AMP synthase)	1.35569	6.5327	4.81874
Rv0390	886433	Rv0390 (hypothetical protein)	4.68842	22.5216	4.80367
Rv2153c (MurG)	888036	MurG (UDP-N-acetylglucosamine--N-acetylmuramyl-(pentapeptide) pyrophosphoryl-undecaprenol-N-acetylglucosamine transferase)	4.7	22.4615	4.77905
Rv2996c (SerA1)	887154	SerA1 (D-3-phosphoglycerate dehydrogenase)	3.97006	18.9371	4.76999
Rv0667 (RpoB)	888164	RpoB (DNA-directed RNA polymerase subunit beta)	3.46783	16.5008	4.75824
Rv0914c	885046	Rv0914c (lipid carrier protein or keto acyl-CoA thiolase)	6.49836	30.8154	4.74202
Rv2359 (Zur)	886009	Zur (zinc uptake regulation protein)	3.03537	14.375	4.73584
Rv0417 (ThiG)	886396	ThiG (thiazole synthase)	2.34724	11.1063	4.73164
Rv1612 (TrpB)	885297	TrpB (tryptophan synthase subunit beta)	3.28466	15.4783	4.71231
Rv1292 (ArgS)	886964	ArgS (arginine--tRNA ligase)	4.89274	22.7407	4.64784
Rv1056	887147	Rv1056 (hypothetical protein)	2.3341	10.8325	4.64098
Rv2391 (SirA)	885472	SirA (sulfite reductase)	3.81916	17.6659	4.62559
Rv2861c (MapB)	888596	MapB (methionine aminopeptidase)	3.03679	13.9748	4.60182
Rv1702c	885061	Rv1702c (hypothetical protein)	3.57548	16.3592	4.57538
Rv2157c (MurF)	887826	MurF (UDP-N-acetylmuramoyl-tripeptide--D-alanyl-D-alanine ligase)	4.13415	18.8595	4.56189
Rv1957	885961	Rv1957 (SecB-like chaperone)	4.24958	19.224	4.52374
Rv2140c (TB18.6)	888118	TB18.6 (hypothetical protein)	3.22739	14.3259	4.43884
Rv0957 (PurH)	885406	PurH (bifunctional phosphoribosylaminoimidazolecarboxamide formyltransferase/inosinemonophosphate cyclohydrolase)	4.25226	18.8402	4.43063
Rv0274	886631	Rv0274 (hypothetical protein)	5.50848	24.0093	4.35861
Rv1028A (KdpF)	3205056	KdpF (membrane protein KdpF)	6.00098	26.1425	4.35638
Rv1531	886437	Rv1531 (hypothetical protein)	2.31423	9.99485	4.31886
Rv2844	888536	Rv2844 (hypothetical protein)	3.1443	13.5724	4.31652
Rv1794	885881	Rv1794 (hypothetical protein)	3.91882	16.8957	4.31142
Rv1377c	886775	Rv1377c (transferase)	3.85933	16.4757	4.26905
Rv3717	885602	Rv3717 (hypothetical protein)	5.14771	21.9408	4.26226
Rv3855 (EthR)	886189	EthR (HTH-type transcriptional repressor EthR)	4.28805	18.1883	4.24162
Rv2179c	887927	Rv2179c (3'-5' exoribonuclease)	4.86352	20.5976	4.23511
Rv1498A	3205040	Rv1498A (hypothetical protein)	5.5175	23.2933	4.22171
Rv0887c	885113	Rv0887c (hypothetical protein)	4.26286	17.7921	4.17375
Rv1695 (PpnK)	885660	PpnK (inorganic polyphosphate/ATP-NAD kinase)	7.91695	33.0244	4.17136
Rv1059	886015	Rv1059 (hypothetical protein)	5.52089	22.9427	4.15561
Rv1019	886056	Rv1019 (transcriptional regulator)	4.62241	19.1914	4.15182
Rv3472	888006	Rv3472 (hypothetical protein)	4.12701	17.1305	4.15082
RV3573C (FadE34)	887843	FadE34 (acyl-CoA dehydrogenase FadE34)	3.37431	13.9634	4.13816
Rv1538c (AnsA)	886410	AnsA (L-aparaginase)	4.10259	16.9496	4.13145
Rv3351c	888109	Rv3351c (hypothetical protein)	2.71305	11.0619	4.07728
Rv1460	886573	Rv1460 (transcriptional regulator)	2.57693	10.4863	4.06929
Rv2460c (ClpP2)	888174	ClpP2 (ATP-dependent CLP protease proteolytic subunit 2)	2.41894	9.76752	4.03793
Rv1437 (Pgk)	886636	Pgk(phosphoglycerate kinase)	2.98101	12.0092	4.02857
Rv1154c	885991	Rv1154c (hypothetical protein)	1.76184	7.07955	4.01827
Rv1650 (PheT)	885183	PheT (phenylalanine--tRNA ligase subunit beta)	2.82244	11.2754	3.99491
Rv3709c (Ask)	885223	Ask (aspartokinase)	4.98698	19.8086	3.97207
Rv0440 (GroEL2)	886354	GroEL2 (molecular chaperone GroEL)	2.64586	10.3812	3.92357
Rv1718	885169	Rv1718 (hypothetical protein)	2.75366	10.5797	3.84205
Rv0579	887738	Rv0579 (hypothetical protein)	2.05379	7.83086	3.81289
Rv0253 (NirD)	886664	NirD (nitrite reductase small subunit Nir)	5.22242	19.9027	3.81101
Rv2857c	888560	Rv2857c (short-chain type dehydrogenase/reductase)	1.83749	6.96674	3.79145
Rv0119 (FadD7)	886896	FadD7 (fatty-acid--CoA ligase FadD7)	2.82167	10.6842	3.78647
Rv3055	888882	Rv3055 (TetR family transcriptional regulator)	4.3498	16.4569	3.78337
Rv2477c	887757	Rv2477c (macrolide ABC transporter ATP-binding protein)	3.59244	13.4907	3.7553
Rv0384c (ClpB)	886440	ClpB (chaperone protein ClpB)	3.11429	11.6756	3.74903
Rv2728c	888330	Rv2728c (hypothetical protein)	2.4324	9.04144	3.71708
Rv3190c	888119	Rv3190c (hypothetical protein)	4.39539	16.3149	3.71182
Rv1869c	885796	Rv1869c (reductase)	4.71891	17.4398	3.69574
Rv2862c	887423	Rv2862c (hypothetical protein)	2.97597	10.9762	3.68829
Rv2352c (PPE38)	888959	PPE38 (PPE family protein PPE38)	3.77738	13.8867	3.67628
Rv1416 (RibH)	886681	RibH (6,7-dimethyl-8-ribityllumazine synthase)	3.24925	11.8161	3.63657
Rv0030	887051	Rv0030 (hypothetical protein)	2.39995	8.71144	3.62984
Rv0251c (Hsp)	886667	Hsp (heat shock protein)	6.25191	22.6647	3.62525
Rv3237c	888803	Rv3237c (hypothetical protein)	3.49949	12.6051	3.602
Rv0009 (PpiA)	887087	PpiA (iron-regulated peptidyl-prolyl cis-trans isomerase PpiA)	3.98474	14.3233	3.59455
Rv2367c	885989	Rv2367c (endoribonuclease)	3.90231	13.9845	3.58366
Rv1201c (DapD)	886088	DapD (2,3,4,5-tetrahydropyridine-2,6-dicarboxylate N-succinyltransferase)	6.04245	21.4444	3.54896
Rv0504c	887268	Rv0504c (hypothetical protein)	2.5247	8.95303	3.54618
Rv2245 (KasA)	887269	KasA (3-oxoacyl-ACP synthase 1)	2.94623	10.405	3.53163
Rv0045c	887029	Rv0045c (hydrolase)	6.49902	22.841	3.51453
Rv0573c (PncB2)	887716	PncB2 (nicotinic acid phosphoribosyltransferase PncB2)	2.78951	9.78758	3.50871
Rv3250c (RubB)	888744	RubB (rubredoxin RubB)	3.47814	12.1932	3.50565
Rv3424c	887618	Rv3424c (hypothetical protein)	7.18494	25.0262	3.48315
Rv2049c	888593	Rv2049c (hypothetical protein)	6.38997	21.9713	3.4384
Rv2426c	885909	Rv2426c (hypothetical protein)	6.95495	23.8297	3.42629
Rv3283 (SseA)	888717	SseA (thiosulfate sulfurtransferase SseA)	3.81969	13.0366	3.41301
Rv3520c	887310	Rv3520c (coenzyme F420-dependent oxidoreductase)	4.55831	15.5497	3.41129
Rv3324c (MoaC3)	887981	MoaC3 (cyclic pyranopterin monophosphate synthase accessory protein)	4.35434	14.737	3.38444
Rv0379 (SecE2)	886449	SecE2 (protein translocase subunit SecE)	5.95471	20.1207	3.37895
Rv2115c (Mpa)	887297	Mpa (proteasome-associated ATPase)	3.48382	11.7511	3.37306
Rv3566C (Nat)	888005	Nat (arylamine N-acetyltransferase)	2.5292	8.51571	3.36695
Rv0832 (PE_PGRS12)	885236	PE_PGRS12 (PE-PGRS family protein PE_PGRS12)	2.77813	9.33212	3.35914
Rv1850 (UreC)	885359	UreC (urease subunit alpha)	2.22226	7.4535	3.35402
Rv3246c (MtrA)	888743	MtrA (two component DNA-binding response regulator MtrA)	6.55398	21.9049	3.34223
Rv3661	885316	Rv3661 (hypothetical protein)	6.38254	21.2942	3.33633
Rv0604 (lpqO)	887879	LpqO (lipoprotein LpqO)	2.5884	8.60851	3.3258
Rv2534c (Efp)	888437	Efp (elongation factor P）	3.40476	11.2868	3.31501
Rv3451 (Cut3)	887611	Cut3 (cutinase)	4.35563	14.426	3.31203
Rv2043c (PncA)	888260	PncA (pyrazinamidase/nicotinamidase PncA)	3.187	10.4723	3.28594
Rv2763c (DfrA)	887777	DfrA (dihydrofolate reductase)	4.14349	13.5382	3.26734
Rv0813c	885395	Rv0813c (hypothetical protein)	4.00793	13.0761	3.26255
Rv0839	885255	Rv0839 (hypothetical protein)	5.97158	19.3046	3.23275
Rv0258c	886654	Rv0258c (hypothetical protein)	4.38425	14.0987	3.21577
Rv3256c	888696	Rv3256c (hypothetical protein)	4.53453	14.4839	3.19413
Rv1337	886870	Rv1337 (integral membrane protein)	1.93957	6.17912	3.18582
Rv1294 (ThrA)	886962	ThrA (homoserine dehydrogenase)	2.50885	7.95046	3.16897
Rv3442c (RpsI)	887488	RpsI (30S ribosomal protein S9)	2.72863	8.62471	3.16082
Rv1597	886297	Rv1597 (hypothetical protein)	2.80691	8.81653	3.14101
Rv2837c	888920	Rv2837c (bifunctional oligoribonuclease/PAP phosphatase NrnA)	7.54464	23.6753	3.13803
Rv3728	885271	Rv3728 (membrane protein)	4.75649	14.8455	3.12111
Rv2893	887337	Rv2893 (oxidoreductase)	5.28588	16.4967	3.12089
Rv0120c (FusA2)	886894	FusA2 (elongation factor G)	3.47174	10.817	3.11572
Rv2114	887803	Rv2114 (hypothetical protein)	5.23191	16.2919	3.11394
Rv2671 (RibD)	887389	RibD (bifunctional diaminohydroxyphosphoribosylaminopyrimidine deaminase/5-amino-6-(5-phosphoribosylamino)uracil reductase)	7.0677	22.0003	3.11279
Rv3040c	887672	Rv3040c (hypothetical protein）	5.2436	16.3222	3.11279
Rv1476	886539	Rv1476 (membrane protein)	3.74944	11.6664	3.11151
RV3899C	886228	Rv3899c (hypothetical protein)	6.7078	20.8435	3.10735
Rv1636 (TB15.3)	885473	TB15.3 (iron-regulated universal stress protein)	3.62352	11.2345	3.10045
Rv0416 (ThiS)	886395	ThiS (sulfur carrier protein ThiS)	6.92246	21.4218	3.09453
Rv1045	888783	Rv1045 (hypothetical protein)	2.94845	9.11029	3.08986
Rv0130 (HtdZ)	886876	HtdZ (3-hydroxyl-thioester dehydratase)	4.68352	14.4252	3.07999
Rv3395A	3205044	Rv3395A (membrane protein)	3.38808	10.4189	3.07517
Rv1783 (EccC5)	885898	EccC5 (ESX-5 type VII secretion system protein EccC5)	8.01917	24.6547	3.07446
Rv3838c (PheA)	886170	PheA (prephenate dehydratase)	7.14348	21.8482	3.05847
Rv2133c	887616	Rv2133c (hypothetical protein)	5.51579	16.7571	3.03803
Rv3712	885228	Rv3712 (ligase)	3.44325	10.4455	3.03363
Rv0518	887321	Rv0518 (hypothetical protein)	5.58992	16.9063	3.02442
Rv0784	885863	Rv0784 (hypothetical protein)	1.53786	4.63639	3.01484
Rv2965c (KdtB)	888423	KdtB (phosphopantetheine adenylyltransferase)	4.71475	14.2101	3.01397
Rv1857 (ModA)	885655	ModA (molybdate ABC transporter substrate-binding lipoprotein ModA)	1.83848	5.52677	3.00615
Rv1013 (Pks16)	886035	Pks16 (polyketide synthase)	3.94581	11.8416	3.00105
Rv0670 (End)	888190	End (endonuclease IV)	3.10981	9.32923	2.99993
Rv2588c (YajC)	887346	YajC (membrane protein secretion factor YajC)	3.11259	9.32662	2.99641
Rv3339c (Icd1)	888013	Icd1 (isocitrate dehydrogenase)	3.92391	11.7371	2.99118
Rv3542c	888486	Rv3542c (hypothetical protein)	4.53576	13.5566	2.98882
Rv0140	886859	Rv0140 (hypothetical protein)	3.23814	9.65188	2.98069
Rv3841 (BfrB)	886176	BfrB (bacterioferritin BfrB)	6.20616	18.4965	2.98034
Rv1939	885488	Rv1939 (oxidoreductase)	4.38286	13.0406	2.97535
Rv1973	885936	Rv1973 (Mce associated membrane protein)	5.05138	15.0122	2.9719
Rv2368c (PhoH1)	885988	PhoH1 (phosphate starvation-inducible protein PhoH)	6.13835	18.2225	2.96863
Rv2293c	887283	Rv2293c (hypothetical protein)	4.23723	12.5483	2.96144
Rv0069c (SdaA)	886986	SdaA (L-serine dehydratase)	3.01378	8.92097	2.96006
Rv2841c (NusA)	888213	NusA (transcription termination/antitermination protein NusA)	5.02073	14.7421	2.93625
Rv1505c	886483	Rv1505c (hypothetical protein)	5.08586	14.9223	2.93407
Rv2689c	887219	Rv2689c (hypothetical protein)	3.1226	9.12905	2.92354
Rv1919c	885876	Rv1919c (hypothetical protein)	3.63323	10.6166	2.92208
Rv1747	885311	Rv1747 (ABC transporter ATP-binding protein/permease)	4.88039	14.2262	2.91497
Rv0048c	887027	Rv0048c (membrane protein)	3.63767	10.5597	2.90289
Rv3666c (DppA)	885315	DppA (dipeptide ABC transporter substrate-binding lipoprotein DppA)	2.94566	8.54772	2.9018
Rv2858c (AldC)	888636	AldC (aldehyde dehydrogenase AldC)	3.38939	9.79909	2.89111
Rv2928 (TesA)	887466	TesA (thioesterase TesA)	7.52263	21.6919	2.88355
Rv3399	887938	Rv3399 (S-adenosylmethionine-dependent methyltransferase)	3.0952	8.88649	2.87105
Rv3710 (leuA)	885092	LeuA (2-isopropylmalate synthase)	3.8956	11.1004	2.84948
Rv0772 (PurD)	888873	PurD (phosphoribosylamine--glycine ligase)	4.8365	13.7478	2.84251
Rv1356c	886850	Rv1356c (hypothetical protein)	6.1113	17.2732	2.82644
Rv0812	885397	Rv0812 (amino acid aminotransferase)	3.60739	10.1293	2.80794
Rv3039c (EchA17)	888216	EchA17 (enoyl-CoA hydratase EchA17)	3.99524	11.1667	2.79499
Rv2540c (AroF)	887379	AroF (chorismate synthase)	5.47992	15.2688	2.78631
Rv2923c	887687	Rv2923c (hypothetical protein)	5.29015	14.719	2.78234
Rv0002 (DnaN)	887092	DnaN (DNA polymerase III subunit beta)	2.36695	6.57847	2.7793
Rv2878c (Mpt53)	887184	Mpt53 (soluble secreted antigen Mpt53)	4.45712	12.3246	2.76514
Rv1474c	886543	Rv1474c (anscriptional regulator)	2.19244	5.93333	2.70627
Rv3378c	888075	Rv3378c (diterpene synthase)	3.18266	8.61002	2.70529
Rv2863 (vapC2)	888195	VapC2 (ribonuclease VapC23)	1.75377	4.717	2.68963
Rv2521 (Bcp)	887694	Bcp (peroxiredoxin)	4.06095	10.9194	2.68888
Rv2718c (NrdR)	887985	NrdR (transcriptional regulator NrdR)	4.39452	11.7931	2.68359
Rv1748	885288	Rv1748 (hypothetical protein)	3.33597	8.94107	2.6802
Rv0945	885629	Rv0945 (oxidoreductase)	2.7967	7.4623	2.66826
Rv1846c (blaI)	885747	BlaI (transcriptional repressor BlaI)	3.90923	10.4217	2.66592
Rv2574	887232	Rv2574 (hypothetical protein)	4.23365	11.2748	2.66315
Rv3541c	888475	Rv3541c (hypothetical protein)	2.59889	6.91505	2.66077
Rv0941c	885914	Rv0941c (hypothetical protein)	5.70751	15.0728	2.64086
Rv2334 (CysK1)	886016	CysK1 (O-acetylserine sulfhydrylase)	4.11411	10.8258	2.63139
Rv2258c	888755	Rv2258c (transcriptional regulator)	5.46808	14.3857	2.63085
Rv0158	886828	Rv0158 (transcriptional regulator)	2.41436	6.33578	2.62421
Rv2478c	887304	Rv2478c (Hypothetical protein)	5.01208	13.0254	2.59881
Rv2410c	885257	Rv2410c (hypothetical protein)	4.03294	10.4753	2.59744
Rv3677c	885079	Rv3677c (beta lactamase)	1.98149	5.13622	2.59211
Rv0134 (EphF)	886871	EphF (epoxide hydrolase EphF)	3.17734	8.09702	2.54836
Rv3042c (SerB2)	887815	SerB2 (phosphoserine phosphatase SerB)	7.00179	17.788	2.54049
Rv3396c (GuaA)	887412	GuaA (GMP synthase)	6.90624	17.4146	2.52157
Rv3692 (MoxR2)	885323	MoxR2 (methanol dehydrogenase transcriptional regulator MoxR)	4.06759	10.2112	2.51039
Rv1709 (ScpA)	885083	ScpA (segregation a)nd condensation protein ScpA	1.93514	4.85456	2.50863
Rv0639 (NusG)	888039	NusG (transcription termination/antitermination protein NusG)	6.49979	16.2735	2.5037
Rv2427c (ProA)	885536	ProA (gamma-glutamyl phosphate reductase)	2.66235	6.66381	2.50298
Rv0998	885385	Rv0998 (acetyltransferase)	6.35358	15.8613	2.49643
Rv2467 (PepN)	887403	PepN (aminopeptidase PepN)	3.96486	9.81377	2.47519
Rv1257c	887063	Rv1257c (oxidoreductase)	5.0304	12.4162	2.46823
Rv1816	885340	Rv1816 (HTH-type transcriptional regulator)	5.68577	14.0308	2.46771
Rv2067c	888752	Rv2067c (hypothetical protein)	2.29008	5.57961	2.43642
Rv1536 (IleS)	886412	IleS (isoleucine--tRNA ligase)	4.87494	11.8079	2.42217
Rv1339	886972	Rv1339 (hypothetical protein)	1.56805	3.72946	2.3784
Rv3909	886245	Rv3909 (hypothetical protein)	2.58785	6.0881	2.35257
Rv3878 (EspJ)	886198	EspJ (ESX-1 secretion-associated protein EspJ)	3.95797	9.30959	2.35211
Rv1653 (ArgJ)	885125	ArgJ (bifunctional glutamate N-acetyltransferase/amino-acid acetyltransferase)	3.07988	7.22817	2.3469
Rv2623 (TB31.7)	887442	TB31.7 (universal stress protein)	3.70353	8.68804	2.34588
Rv0334 (RmlA)	886568	RmlA (glucose-1-phosphate thymidylyltransferase)	2.83967	6.65905	2.34501
Rv1656 (ArgF)	885462	ArgF (ornithine carbamoyltransferase)	5.38059	12.4842	2.32023
Rv1083	887100	Rv1083 (hypothetical protein)	2.27619	5.27363	2.31687
Rv0352 (DnaJ1)	886495	DnaJ1 (chaperone protein DnaJ)	2.94298	6.81832	2.31681
Rv1698 (MctB)	885047	MctB (copper transporter MctB)	3.36794	7.80163	2.31644
Rv1400c (LipI)	886728	LipI (lipase)	5.09023	11.7748	2.31322
Rv1404	886712	Rv1404 (transcriptional regulator)	5.95575	13.7535	2.30927
Rv0552	887537	Rv0552 (hypothetical protein)	3.24696	7.48865	2.30636
Rv3305c (AmiA1)	887545	AmiA1 (N-acyl-L-amino acid amidohydrolase AmiA)	3.98322	9.17828	2.30423
Rv0851c	885550	Rv0851c (short-chain type dehydrogenase/reductase)	1.55731	3.54874	2.27877
Rv1758 (Cut1)	885552	Cut1 (cutinase)	3.34624	7.6029	2.27207
Rv2374c (HrcA)	885924	HrcA (heat-inducible transcription repressor HrcA)	3.80511	8.63884	2.27033
Rv3559c	887897	Rv3559c (oxidoreductase)	2.93682	6.63983	2.26089
Rv2895c (ViuB)	888180	ViuB (mycobactin utilization protein ViuB)	1.94208	4.35012	2.23994
Rv0370c	886465	Rv0370c (oxidoreductase)	4.51594	10.1083	2.23837
Rv2423	885516	Rv2423 (hypothetical protein)	5.04909	11.2913	2.2363
Rv3750c	885807	Rv3750c (excisionase)	4.98369	11.1055	2.22837
Rv2500c (fadE19)	888541	FadE19 (acyl-CoA dehydrogenase FadE19)	3.67431	8.13819	2.21489
Rv3431c (RB4775)	1792748	RB4775 (hypothetical protein)	2.4746	5.45598	2.20479
Rv2384 (MbtA)	885833	MbtA (bifunctional salicyl-AMP ligase/salicyl-S-ArCP synthetase)	2.99562	6.5953	2.20165
Rv1021	886052	Rv1021 (nucleoside triphosphate pyrophosphohydrolase)	5.51221	11.9551	2.16884
Rv0034	887046	Rv0034 (hypothetical protein)	4.34421	9.39676	2.16305
Rv0166 (FadD5)	886822	FadD5 (fatty-acid--CoA ligase FadD5)	3.17157	6.8455	2.15839
Rv0503c (CmaA2)	887264	CmaA2 (cyclopropane mycolic acid synthase)	3.18886	6.86752	2.1536
Rv1712 (Cmk)	885157	Cmk (cytidylate kinase)	1.64811	3.54931	2.15357
Rv3072c	887175	Rv3072c (hypothetical protein)	5.41336	11.6289	2.14818
Rv1132	885824	Rv1132 (hypothetical protein)	2.49133	5.34371	2.14492
Rv0217c (LipW)	886726	LipW (esterase LipW)	3.37599	7.22813	2.14104
Rv1879	885650	Rv1879 (hypothetical protein)	2.23704	4.78559	2.13925
Rv0483 (lprQ)	887167	LprQ (lipoprotein LprQ)	4.6773	9.98208	2.13415
Rv0883c	885139	Rv0883c (hypothetical protein)	2.88903	6.1595	2.13203
Rv1392 (MetK)	886741	MetK (S-adenosylmethionine synthetase)	3.66808	7.80438	2.12765
Rv2576c	887251	Rv2576c (membrane protein)	2.02048	4.2899	2.12321
Rv3673c	885190	Rv3673c (membrane-anchored thioredoxin-like protein)	2.93041	6.19963	2.11562
Rv0690c	888292	Rv0690c (hypothetical protein)	6.15431	13.0127	2.1144
Rv2119	888413	Rv2119 (hypothetical protein)	1.85661	3.88374	2.09185
Rv3008	888530	Rv3008 (hypothetical protein)	3.02475	6.3233	2.09052
Rv0286 (PPE4)	886607	PPE4 (PPE family protein PPE4)	2.76272	5.77456	2.09017
Rv0770	888868	Rv0770 (oxidoreductase)	3.19584	6.67983	2.09017
Rv3588c (CanB)	887836	CanB (carbonic anhydrase)	3.69985	7.72953	2.08915
Rv0163	886821	Rv0163 (hypothetical protein)	4.2045	8.77206	2.08635
Rv3149 (NuoE)	887903	NuoE (NADH-quinone oxidoreductase subunit E)	2.12469	4.43113	2.08554
Rv2702 (PpgK)	887313	PpgK (polyphosphate glucokinase)	4.74046	9.86378	2.08076
Rv0283 (EccB3)	886645	EccB3 (ESX-3 secretion system protein EccB3)	10.3978	21.5625	2.07377
Rv0337c (AspC)	886522	AspC (aspartate aminotransferase)	2.55395	5.28309	2.0686
Rv1405c	886714	Rv1405c (methyltransferase)	6.26835	12.9647	2.06828
Rv1716	885162	Rv1716 (hypothetical protein)	5.78929	11.9326	2.06115
Rv1566c	886347	Rv1566c (hypothetical protein)	6.94086	14.2113	2.04749
Rv2231c (CobC)	888337	CobC (aminotransferase)	4.37191	8.94055	2.045
Rv3247c (Tmk)	888740	Tmk (thymidylate kinase)	3.24932	6.64232	2.04422
Rv3373 (EchA18)	888123	EchA18 (enoyl-CoA hydratase)	1.80078	3.68089	2.04406
Rv0364	886473	Rv0364 (transmembrane protein)	2.91117	5.91177	2.03072
Rv0684 (FusA1)	888240	FusA1 (elongation factor G)	3.89521	7.90447	2.02928
Rv2557	887865	Rv2557 (hypothetical protein)	3.76631	7.61668	2.02232
Rv0641 (RplA)	888043	RplA (50S ribosomal protein L1)	1.15712	2.33582	2.01865
Rv2509	888526	Rv2509 (short-chain type dehydrogenase/reductase)	2.7349	5.51859	2.01784
Rv2230c	888231	Rv2230c (GTP cyclohydrolase)	4.25666	8.5881	2.01757
Rv3174	887989	Rv3174 (short-chain dehydrogenase/reductase)	4.37258	8.7544	2.00211
