# Supplementary material for: The ubiquitin ligase TRIM27 functions as a host restriction factor antagonized by Mycobacterium tuberculosis PtpA during mycobacterial infection
Source: Sci Rep. 2016 Oct 4;6:34827. doi: 10.1038/srep34827 (PMC5048167; doi:10.1038/srep34827)
Supplement: Supplementary Dataset 2 [file srep34827-s3.xls]

## Sheet: Sheet1
Rv number	Gene ID	Gene symbol(Gene description）	SNR-GST	SNR-MIHP1	Fold Change
Rv0462	886300	LpdC (dihydrolipoamide dehydrogenase)	3.96035	51.8272	13.0865
Rv2234	887373	PtpA (protein-tyrosine-phosphatase)	4.37083	56.2787	12.876
Rv2026c	887460	Rv2026c (universal stress protein)	4.05476	21.9001	5.40108
Rv1311	886967	AtpC (ATP synthase subunit epsilon)	5.98205	30.9581	5.17516
Rv2121c	888619	HisG (ATP phosphoribosyltransferase)	8.2109	41.4134	5.04371
Rv0242c	886697	FabG4 (3-oxoacyl-ACP reductase FabG)	3.98881	19.9288	4.99619
Rv3099c	888674	Rv3099c (hypothetical protein)	6.82058	33.6513	4.93379
Rv1056	887147	Rv1056 (hypothetical protein)	2.3341	10.8325	4.64098
Rv2140c	888118	TB18.6 (hypothetical protein)	3.22739	14.3259	4.43884
Rv3855	886189	EthR (HTH-type transcriptional repressor EthR)	4.28805	18.1883	4.24162
Rv1498A	3205040	Rv1498A (hypothetical protein)	5.5175	23.2933	4.22171
Rv1437	886636	Pgk (phosphoglycerate kinase)	2.98101	12.0092	4.02857
Rv1718	885169	Rv1718 (hypothetical protein)	2.75366	10.5797	3.84205
RV1013	886035	Pks16 (polyketide synthase)	3.94581	11.8416	3.00105
Rv1869c	885796	Rv1869c (reductase)	4.71891	17.4398	3.69574
Rv3559c	887897	Rv3559c (oxidoreductase)	2.93682	6.63983	2.26089
Rv0009	887087	PpiA (iron-regulated peptidyl-prolyl cis-trans isomerase PpiA)	3.98474	14.3233	3.59455
Rv3899c	886228	Rv3899c (hypothetical protein)	6.7078	20.8435	3.10735
Rv2576c	887251	Rv2576c (membrane protein)	2.02048	4.2899	2.12321
Rv1476	886539	Rv1476 (membrane protein)	3.74944	11.6664	3.11151
Rv2965c	888423	KdtB (phosphopantetheine adenylyltransferase)	4.71475	14.2101	3.01397
Rv0140	886859	Rv0140 (hypothetical protein)	3.23814	9.65188	2.98069
Rv3841	886176	BfrB (bacterioferritin BfrB)	6.20616	18.4965	2.98034
Rv3710	885092	LeuA (2-isopropylmalate synthase)	3.8956	11.1004	2.84948
Rv0002	887092	DnaN (DNA polymerase III subunit beta)	2.36695	6.57847	2.7793
Rv2878c	887184	Mpt53 (soluble secreted antigen Mpt53)	4.45712	12.3246	2.76514
Rv2334	886016	CysK1 (O-acetylserine sulfhydrylase)	4.11411	10.8258	2.63139
Rv0998	885385	Rv0998 (acetyltransferase)	6.35358	15.8613	2.49643
Rv0283	886645	EccB3 (ESX-3 secretion system protein EccB3)	10.3978	21.5625	2.07377
