# Supplementary material for: The ubiquitin ligase TRIM27 functions as a host restriction factor antagonized by Mycobacterium tuberculosis PtpA during mycobacterial infection
Source: Sci Rep. 2016 Oct 4;6:34827. doi: 10.1038/srep34827 (PMC5048167; doi:10.1038/srep34827)
Supplement: Supplementary Dataset 3 [file srep34827-s4.xls]

## Sheet: ClueGO Results
GOID	GOTerm	Ontology Source	Term PValue	Group PValue	GOLevels	GOGroups	% Associated Genes	Nr. Genes	Associated Genes Found
GO:0019538	protein metabolic process	GO_BiologicalProcess_06.05.2014_13h42	0.28	0.58	[3, 4]	Group0	6.92641	16	[argS, def, dnaJ1, efp, fusA1, gatB, ileS, mapB, moaB2, moaX, mog, mpa, pepN, rimI, rplA, rpsI]
GO:0009059	macromolecule biosynthetic process	GO_BiologicalProcess_06.05.2014_13h42	0.45	0.58	[4]	Group0	6.30137	23	[Rv0158, Rv0737, Rv1019, Rv1404, Rv1474c, Rv1719, Rv2478c, Rv3055, argS, def, dnaJ1, efp, fusA1, gatB, hrcA, ileS, murG, nrdR, nusA, nusG, rplA, rpoB, rpsI]
GO:0010467	gene expression	GO_BiologicalProcess_06.05.2014_13h42	0.52	0.58	[4]	Group0	6.12245	21	[Rv0158, Rv0737, Rv1019, Rv1404, Rv1474c, Rv1719, Rv2689c, Rv3055, argS, def, efp, fusA1, gatB, hrcA, ileS, nrdR, nusA, nusG, rplA, rpoB, rpsI]
GO:0034645	cellular macromolecule biosynthetic process	GO_BiologicalProcess_06.05.2014_13h42	0.37	0.58	[4, 5]	Group0	6.38889	23	[Rv0158, Rv0737, Rv1019, Rv1404, Rv1474c, Rv1719, Rv2478c, Rv3055, argS, def, dnaJ1, efp, fusA1, gatB, hrcA, ileS, murG, nrdR, nusA, nusG, rplA, rpoB, rpsI]
GO:0044267	cellular protein metabolic process	GO_BiologicalProcess_06.05.2014_13h42	0.046	0.58	[4, 5]	Group0	9.09091	15	[argS, def, dnaJ1, efp, fusA1, gatB, ileS, mapB, moaB2, moaX, mog, mpa, rimI, rplA, rpsI]
GO:0006412	translation	GO_BiologicalProcess_06.05.2014_13h42	0.24	0.58	[5, 6]	Group0	8.33333	8	[argS, def, efp, fusA1, gatB, ileS, rplA, rpsI]
GO:0006414	translational elongation	GO_BiologicalProcess_06.05.2014_13h42	0.036	0.58	[5, 6, 7]	Group0	21.4286	3	[efp, fusA1, ileS]
GO:0006766	vitamin metabolic process	GO_BiologicalProcess_06.05.2014_13h42	0.29	0.29	[4]	Group1	9.30233	4	[panB, ribD, ribH, thiG]
GO:0009110	vitamin biosynthetic process	GO_BiologicalProcess_06.05.2014_13h42	0.28	0.29	[3, 4, 5]	Group1	9.52381	4	[panB, ribD, ribH, thiG]
GO:0006767	water-soluble vitamin metabolic process	GO_BiologicalProcess_06.05.2014_13h42	0.29	0.29	[5]	Group1	9.30233	4	[panB, ribD, ribH, thiG]
GO:0042364	water-soluble vitamin biosynthetic process	GO_BiologicalProcess_06.05.2014_13h42	0.28	0.29	[4, 5, 6]	Group1	9.52381	4	[panB, ribD, ribH, thiG]
GO:0006793	phosphorus metabolic process	GO_BiologicalProcess_06.05.2014_13h42	0.074	0.022	[3]	Group10	7.42857	26	[Rv0370c, Rv1458c, Rv1875, Rv2426c, argB, atpC, cmk, dut, folE, fusA1, guaA, kdpF, kdtB, moaB2, moaX, mog, moxR2, mpa, murG, pgk, ppnK, purD, purH, serB2, thiG, tmk]
GO:0044249	cellular biosynthetic process	GO_BiologicalProcess_06.05.2014_13h42	0.004	0.022	[3]	Group10	7.53912	53	[Rv0158, Rv0737, Rv1019, Rv1059, Rv1404, Rv1474c, Rv1719, Rv1875, Rv2478c, Rv3055, argB, argJ, argS, aroF, atpC, dapD, def, dnaJ1, dut, efp, folE, fusA1, gatB, guaA, hrcA, ileS, kdtB, leuA, lysA, mbtA, mca, metK, moaB2, moaX, mog, murG, nrdR, nusA, nusG, panB, ppnK, proA, purD, purH, ribD, ribH, rplA, rpoB, rpsI, serB2, thiG, tmk, trpB]
GO:0044281	small molecule metabolic process	GO_BiologicalProcess_06.05.2014_13h42	0.0067	0.022	[3]	Group10	8.05785	39	[Rv0370c, Rv1059, Rv1458c, Rv1718, Rv2426c, Rv3673c, argB, argJ, argS, aroF, atpC, cmk, dapD, dut, folE, fusA1, guaA, ileS, kdpF, kdtB, leuA, lysA, metK, moxR2, mpa, murG, nirD, panB, ppnK, proA, purD, purH, ribD, ribH, serB2, thiG, tmk, trpB, ureC]
GO:0044711	single-organism biosynthetic process	GO_BiologicalProcess_06.05.2014_13h42	0.062	0.022	[3]	Group10	7.48663	28	[Rv1059, Rv1875, argB, argJ, aroF, atpC, dapD, dut, folE, guaA, kdtB, leuA, lysA, mbtA, mca, metK, murG, panB, ppnK, proA, purD, purH, ribD, ribH, serB2, thiG, tmk, trpB]
GO:0051186	cofactor metabolic process	GO_BiologicalProcess_06.05.2014_13h42	0.032	0.022	[3]	Group10	10.2564	12	[Rv1875, folE, kdtB, mbtA, mca, metK, moaB2, moaX, mog, panB, ppnK, thiG]
GO:1901564	organonitrogen compound metabolic process	GO_BiologicalProcess_06.05.2014_13h42	9.2e-06	0.022	[3]	Group10	10.2326	44	[Rv0370c, Rv1059, Rv1458c, Rv1718, Rv1875, Rv2426c, Rv3717, argB, argJ, argS, aroF, atpC, cmk, dapD, dut, efp, folE, fusA1, guaA, ileS, kdpF, kdtB, leuA, lysA, mbtA, metK, moaB2, moaX, mog, moxR2, mpa, murG, panB, ppnK, proA, purD, purH, ribD, ribH, serB2, thiG, tmk, trpB, ureC]
GO:1901576	organic substance biosynthetic process	GO_BiologicalProcess_06.05.2014_13h42	0.0079	0.022	[3]	Group10	7.3509	53	[Rv0158, Rv0737, Rv1019, Rv1059, Rv1404, Rv1474c, Rv1719, Rv1875, Rv2478c, Rv3055, argB, argJ, argS, aroF, atpC, dapD, def, dnaJ1, dut, efp, folE, fusA1, gatB, guaA, hrcA, ileS, kdtB, leuA, lysA, mbtA, mca, metK, moaB2, moaX, mog, murG, nrdR, nusA, nusG, panB, ppnK, proA, purD, purH, ribD, ribH, rplA, rpoB, rpsI, serB2, thiG, tmk, trpB]
GO:0006082	organic acid metabolic process	GO_BiologicalProcess_06.05.2014_13h42	0.085	0.022	[3, 4]	Group10	8.07175	18	[Rv1059, Rv1718, argB, argJ, argS, aroF, dapD, folE, guaA, ileS, leuA, lysA, metK, nirD, panB, proA, serB2, trpB]
GO:0006796	phosphate-containing compound metabolic process	GO_BiologicalProcess_06.05.2014_13h42	0.071	0.022	[4]	Group10	7.53623	26	[Rv0370c, Rv1458c, Rv1875, Rv2426c, argB, atpC, cmk, dut, folE, fusA1, guaA, kdpF, kdtB, moaB2, moaX, mog, moxR2, mpa, murG, pgk, ppnK, purD, purH, serB2, thiG, tmk]
GO:0018130	heterocycle biosynthetic process	GO_BiologicalProcess_06.05.2014_13h42	0.01	0.022	[4]	Group10	8.20895	33	[Rv0158, Rv0737, Rv1019, Rv1404, Rv1474c, Rv1719, Rv1875, Rv3055, argB, atpC, dut, folE, guaA, hrcA, kdtB, metK, moaB2, moaX, mog, murG, nrdR, nusA, nusG, ppnK, proA, purD, purH, ribD, ribH, rpoB, thiG, tmk, trpB]
GO:0044271	cellular nitrogen compound biosynthetic process	GO_BiologicalProcess_06.05.2014_13h42	0.018	0.022	[4]	Group10	8.07292	31	[Rv0158, Rv0737, Rv1019, Rv1404, Rv1474c, Rv1719, Rv1875, Rv3055, atpC, dut, efp, folE, guaA, hrcA, kdtB, mbtA, metK, murG, nrdR, nusA, nusG, panB, ppnK, purD, purH, ribD, ribH, rpoB, thiG, tmk, trpB]
GO:0044283	small molecule biosynthetic process	GO_BiologicalProcess_06.05.2014_13h42	0.032	0.022	[4]	Group10	9.41177	16	[Rv1059, argB, argJ, aroF, dapD, folE, leuA, lysA, metK, panB, proA, ribD, ribH, serB2, thiG, trpB]
GO:0051188	cofactor biosynthetic process	GO_BiologicalProcess_06.05.2014_13h42	0.0052	0.022	[4]	Group10	12.3711	12	[Rv1875, folE, kdtB, mbtA, mca, metK, moaB2, moaX, mog, panB, ppnK, thiG]
GO:1901137	carbohydrate derivative biosynthetic process	GO_BiologicalProcess_06.05.2014_13h42	0.033	0.022	[4]	Group10	10.6383	10	[atpC, dut, guaA, kdtB, mca, metK, murG, purD, purH, tmk]
GO:1901362	organic cyclic compound biosynthetic process	GO_BiologicalProcess_06.05.2014_13h42	0.008	0.022	[4]	Group10	8.27251	34	[Rv0158, Rv0737, Rv1019, Rv1404, Rv1474c, Rv1719, Rv1875, Rv3055, argB, aroF, atpC, dut, folE, guaA, hrcA, kdtB, metK, moaB2, moaX, mog, murG, nrdR, nusA, nusG, ppnK, proA, purD, purH, ribD, ribH, rpoB, thiG, tmk, trpB]
GO:1901566	organonitrogen compound biosynthetic process	GO_BiologicalProcess_06.05.2014_13h42	1.4e-05	0.022	[4]	Group10	11.8774	31	[Rv1059, Rv1875, argB, argJ, aroF, atpC, dapD, dut, efp, folE, guaA, kdtB, leuA, lysA, mbtA, metK, moaB2, moaX, mog, murG, panB, ppnK, proA, purD, purH, ribD, ribH, serB2, thiG, tmk, trpB]
GO:0016053	organic acid biosynthetic process	GO_BiologicalProcess_06.05.2014_13h42	0.025	0.022	[4, 5]	Group10	10.0775	13	[Rv1059, argB, argJ, aroF, dapD, folE, leuA, lysA, metK, panB, proA, serB2, trpB]
GO:0043436	oxoacid metabolic process	GO_BiologicalProcess_06.05.2014_13h42	0.083	0.022	[4, 5]	Group10	8.1448	18	[Rv1059, Rv1718, argB, argJ, argS, aroF, dapD, folE, guaA, ileS, leuA, lysA, metK, nirD, panB, proA, serB2, trpB]
GO:0090407	organophosphate biosynthetic process	GO_BiologicalProcess_06.05.2014_13h42	0.01	0.022	[4, 5]	Group10	10.7914	15	[Rv1875, atpC, dut, folE, guaA, kdtB, moaB2, moaX, mog, murG, ppnK, purD, purH, thiG, tmk]
GO:0006520	cellular amino acid metabolic process	GO_BiologicalProcess_06.05.2014_13h42	0.0046	0.022	[3, 4, 6, 7]	Group10	11.039	17	[Rv1059, Rv1718, argB, argJ, argS, aroF, dapD, folE, guaA, ileS, leuA, lysA, metK, panB, proA, serB2, trpB]
GO:0019752	carboxylic acid metabolic process	GO_BiologicalProcess_06.05.2014_13h42	0.11	0.022	[5, 6]	Group10	7.90698	17	[Rv1059, Rv1718, argB, argJ, argS, aroF, dapD, folE, guaA, ileS, leuA, lysA, metK, panB, proA, serB2, trpB]
GO:1901293	nucleoside phosphate biosynthetic process	GO_BiologicalProcess_06.05.2014_13h42	0.05	0.022	[4, 5, 6, 7]	Group10	10.3448	9	[atpC, dut, guaA, kdtB, murG, ppnK, purD, purH, tmk]
GO:0008652	cellular amino acid biosynthetic process	GO_BiologicalProcess_06.05.2014_13h42	0.0065	0.022	[4, 5, 6, 7, 8]	Group10	12.1495	13	[Rv1059, argB, argJ, aroF, dapD, folE, leuA, lysA, metK, panB, proA, serB2, trpB]
GO:0046394	carboxylic acid biosynthetic process	GO_BiologicalProcess_06.05.2014_13h42	0.025	0.022	[5, 6, 7]	Group10	10.0775	13	[Rv1059, argB, argJ, aroF, dapD, folE, leuA, lysA, metK, panB, proA, serB2, trpB]
GO:0046451	diaminopimelate metabolic process	GO_BiologicalProcess_06.05.2014_13h42	0.014	0.022	[4, 5, 7, 8]	Group10	30	3	[Rv1059, dapD, lysA]
GO:1901605	alpha-amino acid metabolic process	GO_BiologicalProcess_06.05.2014_13h42	0.03	0.022	[4, 5, 7, 8]	Group10	10.5263	12	[Rv1059, Rv1718, argB, argJ, dapD, folE, guaA, leuA, lysA, proA, serB2, trpB]
GO:0009165	nucleotide biosynthetic process	GO_BiologicalProcess_06.05.2014_13h42	0.047	0.022	[5, 6, 7, 8]	Group10	10.4651	9	[atpC, dut, guaA, kdtB, murG, ppnK, purD, purH, tmk]
GO:0043648	dicarboxylic acid metabolic process	GO_BiologicalProcess_06.05.2014_13h42	0.054	0.022	[6, 7]	Group10	14.8148	4	[Rv1059, aroF, dapD, lysA]
GO:0009064	glutamine family amino acid metabolic process	GO_BiologicalProcess_06.05.2014_13h42	0.091	0.022	[5, 6, 8, 9]	Group10	12.5	4	[argB, argJ, guaA, proA]
GO:0009066	aspartate family amino acid metabolic process	GO_BiologicalProcess_06.05.2014_13h42	0.023	0.022	[5, 6, 8, 9]	Group10	19.0476	4	[Rv1059, Rv1718, dapD, lysA]
GO:1901607	alpha-amino acid biosynthetic process	GO_BiologicalProcess_06.05.2014_13h42	0.031	0.022	[5, 6, 7, 8, 9]	Group10	10.7527	10	[Rv1059, argB, argJ, dapD, folE, leuA, lysA, proA, serB2, trpB]
GO:0006553	lysine metabolic process	GO_BiologicalProcess_06.05.2014_13h42	0.002	0.022	[6, 7, 9, 10]	Group10	36.3636	4	[Rv1059, Rv1718, dapD, lysA]
GO:0009067	aspartate family amino acid biosynthetic process	GO_BiologicalProcess_06.05.2014_13h42	0.09	0.022	[6, 7, 8, 9, 10]	Group10	15	3	[Rv1059, dapD, lysA]
GO:0009084	glutamine family amino acid biosynthetic process	GO_BiologicalProcess_06.05.2014_13h42	0.09	0.022	[6, 7, 8, 9, 10]	Group10	15	3	[argB, argJ, proA]
GO:0009089	lysine biosynthetic process via diaminopimelate	GO_BiologicalProcess_06.05.2014_13h42	0.014	0.022	[5, 6, 8, 9, 10, 11, 12]	Group10	30	3	[Rv1059, dapD, lysA]
GO:0009085	lysine biosynthetic process	GO_BiologicalProcess_06.05.2014_13h42	0.014	0.022	[7, 8, 9, 10, 11]	Group10	30	3	[Rv1059, dapD, lysA]
GO:0006725	cellular aromatic compound metabolic process	GO_BiologicalProcess_06.05.2014_13h42	0.43	0.32	[3]	Group11	5.96817	45	[Rv0158, Rv0274, Rv0370c, Rv0737, Rv1019, Rv1404, Rv1458c, Rv1474c, Rv1719, Rv1875, Rv2119, Rv2179c, Rv2426c, Rv2478c, Rv2689c, Rv3055, argS, aroF, atpC, cmk, dnaJ1, dut, end, folE, fusA1, guaA, hrcA, ileS, kdpF, kdtB, mbtA, metK, moxR2, mpa, murG, nrdR, nusA, nusG, ppnK, purD, purH, rpoB, thiG, tmk, trpB]
GO:0006790	sulfur compound metabolic process	GO_BiologicalProcess_06.05.2014_13h42	0.73	0.32	[3]	Group11	6.52174	3	[mca, metK, thiG]
GO:0006793	phosphorus metabolic process	GO_BiologicalProcess_06.05.2014_13h42	0.074	0.32	[3]	Group11	7.42857	26	[Rv0370c, Rv1458c, Rv1875, Rv2426c, argB, atpC, cmk, dut, folE, fusA1, guaA, kdpF, kdtB, moaB2, moaX, mog, moxR2, mpa, murG, pgk, ppnK, purD, purH, serB2, thiG, tmk]
GO:0044248	cellular catabolic process	GO_BiologicalProcess_06.05.2014_13h42	0.35	0.32	[3]	Group11	7.05128	11	[Rv0274, Rv0370c, Rv1458c, Rv1718, Rv2426c, end, fusA1, kdpF, moxR2, mpa, ureC]
GO:0044281	small molecule metabolic process	GO_BiologicalProcess_06.05.2014_13h42	0.0067	0.32	[3]	Group11	8.05785	39	[Rv0370c, Rv1059, Rv1458c, Rv1718, Rv2426c, Rv3673c, argB, argJ, argS, aroF, atpC, cmk, dapD, dut, folE, fusA1, guaA, ileS, kdpF, kdtB, leuA, lysA, metK, moxR2, mpa, murG, nirD, panB, ppnK, proA, purD, purH, ribD, ribH, serB2, thiG, tmk, trpB, ureC]
GO:0044711	single-organism biosynthetic process	GO_BiologicalProcess_06.05.2014_13h42	0.062	0.32	[3]	Group11	7.48663	28	[Rv1059, Rv1875, argB, argJ, aroF, atpC, dapD, dut, folE, guaA, kdtB, leuA, lysA, mbtA, mca, metK, murG, panB, ppnK, proA, purD, purH, ribD, ribH, serB2, thiG, tmk, trpB]
GO:0044712	single-organism catabolic process	GO_BiologicalProcess_06.05.2014_13h42	0.44	0.32	[3]	Group11	6.84932	10	[Rv0370c, Rv1458c, Rv1718, Rv2426c, fusA1, kdpF, moxR2, mpa, pgk, ureC]
GO:0046483	heterocycle metabolic process	GO_BiologicalProcess_06.05.2014_13h42	0.17	0.32	[3]	Group11	6.36364	49	[Rv0158, Rv0370c, Rv0737, Rv1019, Rv1404, Rv1458c, Rv1474c, Rv1719, Rv1875, Rv2119, Rv2179c, Rv2426c, Rv2478c, Rv2689c, Rv3055, argB, argS, atpC, cmk, dnaJ1, dut, end, folE, fusA1, guaA, hrcA, ileS, kdpF, kdtB, metK, moaB2, moaX, mog, moxR2, mpa, murG, nrdR, nusA, nusG, ppnK, proA, purD, purH, ribD, ribH, rpoB, thiG, tmk, trpB]
GO:0051186	cofactor metabolic process	GO_BiologicalProcess_06.05.2014_13h42	0.032	0.32	[3]	Group11	10.2564	12	[Rv1875, folE, kdtB, mbtA, mca, metK, moaB2, moaX, mog, panB, ppnK, thiG]
GO:1901135	carbohydrate derivative metabolic process	GO_BiologicalProcess_06.05.2014_13h42	0.084	0.32	[3]	Group11	8.10811	18	[Rv0370c, Rv1458c, Rv2426c, Rv3717, atpC, dut, fusA1, guaA, kdpF, kdtB, mca, metK, moxR2, mpa, murG, purD, purH, tmk]
GO:1901360	organic cyclic compound metabolic process	GO_BiologicalProcess_06.05.2014_13h42	0.1	0.32	[3]	Group11	6.53846	51	[Rv0158, Rv0370c, Rv0737, Rv1019, Rv1404, Rv1458c, Rv1474c, Rv1719, Rv1875, Rv2119, Rv2179c, Rv2426c, Rv2478c, Rv2689c, Rv3055, argB, argS, aroF, atpC, cmk, dnaJ1, dut, end, folE, fusA1, guaA, hrcA, ileS, kdpF, kdtB, mbtA, metK, moaB2, moaX, mog, moxR2, mpa, murG, nrdR, nusA, nusG, ppnK, proA, purD, purH, ribD, ribH, rpoB, thiG, tmk, trpB]
GO:1901564	organonitrogen compound metabolic process	GO_BiologicalProcess_06.05.2014_13h42	9.2e-06	0.32	[3]	Group11	10.2326	44	[Rv0370c, Rv1059, Rv1458c, Rv1718, Rv1875, Rv2426c, Rv3717, argB, argJ, argS, aroF, atpC, cmk, dapD, dut, efp, folE, fusA1, guaA, ileS, kdpF, kdtB, leuA, lysA, mbtA, metK, moaB2, moaX, mog, moxR2, mpa, murG, panB, ppnK, proA, purD, purH, ribD, ribH, serB2, thiG, tmk, trpB, ureC]
GO:1901575	organic substance catabolic process	GO_BiologicalProcess_06.05.2014_13h42	0.3	0.32	[3]	Group11	7.22222	13	[Rv0370c, Rv1458c, Rv1718, Rv2426c, Rv3717, end, fusA1, kdpF, moxR2, mpa, pepN, pgk, ureC]
GO:1901657	glycosyl compound metabolic process	GO_BiologicalProcess_06.05.2014_13h42	0.13	0.32	[3]	Group11	8.05369	12	[Rv0370c, Rv1458c, Rv2426c, atpC, fusA1, guaA, kdpF, kdtB, mca, metK, moxR2, mpa]
GO:0006139	nucleobase-containing compound metabolic process	GO_BiologicalProcess_06.05.2014_13h42	0.61	0.32	[3, 4]	Group11	5.79268	38	[Rv0158, Rv0370c, Rv0737, Rv1019, Rv1404, Rv1458c, Rv1474c, Rv1719, Rv2119, Rv2179c, Rv2426c, Rv2478c, Rv2689c, Rv3055, argS, atpC, cmk, dnaJ1, dut, end, fusA1, guaA, hrcA, ileS, kdpF, kdtB, metK, moxR2, mpa, murG, nrdR, nusA, nusG, ppnK, purD, purH, rpoB, tmk]
GO:0019637	organophosphate metabolic process	GO_BiologicalProcess_06.05.2014_13h42	0.019	0.32	[3, 4]	Group11	8.77863	23	[Rv0370c, Rv1458c, Rv1875, Rv2426c, atpC, cmk, dut, folE, fusA1, guaA, kdpF, kdtB, moaB2, moaX, mog, moxR2, mpa, murG, ppnK, purD, purH, thiG, tmk]
GO:0006732	coenzyme metabolic process	GO_BiologicalProcess_06.05.2014_13h42	0.023	0.32	[4]	Group11	11.6279	10	[Rv1875, folE, kdtB, metK, moaB2, moaX, mog, panB, ppnK, thiG]
GO:0006796	phosphate-containing compound metabolic process	GO_BiologicalProcess_06.05.2014_13h42	0.071	0.32	[4]	Group11	7.53623	26	[Rv0370c, Rv1458c, Rv1875, Rv2426c, argB, atpC, cmk, dut, folE, fusA1, guaA, kdpF, kdtB, moaB2, moaX, mog, moxR2, mpa, murG, pgk, ppnK, purD, purH, serB2, thiG, tmk]
GO:0009057	macromolecule catabolic process	GO_BiologicalProcess_06.05.2014_13h42	0.27	0.32	[4]	Group11	10	4	[Rv3717, end, mpa, pepN]
GO:0018130	heterocycle biosynthetic process	GO_BiologicalProcess_06.05.2014_13h42	0.01	0.32	[4]	Group11	8.20895	33	[Rv0158, Rv0737, Rv1019, Rv1404, Rv1474c, Rv1719, Rv1875, Rv3055, argB, atpC, dut, folE, guaA, hrcA, kdtB, metK, moaB2, moaX, mog, murG, nrdR, nusA, nusG, ppnK, proA, purD, purH, ribD, ribH, rpoB, thiG, tmk, trpB]
GO:0019438	aromatic compound biosynthetic process	GO_BiologicalProcess_06.05.2014_13h42	0.13	0.32	[4]	Group11	7.10526	27	[Rv0158, Rv0737, Rv1019, Rv1404, Rv1474c, Rv1719, Rv1875, Rv3055, aroF, atpC, dut, folE, guaA, hrcA, kdtB, metK, murG, nrdR, nusA, nusG, ppnK, purD, purH, rpoB, thiG, tmk, trpB]
GO:0019439	aromatic compound catabolic process	GO_BiologicalProcess_06.05.2014_13h42	0.29	0.32	[4]	Group11	7.62712	9	[Rv0274, Rv0370c, Rv1458c, Rv2426c, end, fusA1, kdpF, moxR2, mpa]
GO:0044270	cellular nitrogen compound catabolic process	GO_BiologicalProcess_06.05.2014_13h42	0.28	0.32	[4]	Group11	7.69231	9	[Rv0370c, Rv1458c, Rv2426c, end, fusA1, kdpF, moxR2, mpa, ureC]
GO:0044272	sulfur compound biosynthetic process	GO_BiologicalProcess_06.05.2014_13h42	0.44	0.32	[4]	Group11	8.10811	3	[mca, metK, thiG]
GO:0046700	heterocycle catabolic process	GO_BiologicalProcess_06.05.2014_13h42	0.4	0.32	[4]	Group11	6.95652	8	[Rv0370c, Rv1458c, Rv2426c, end, fusA1, kdpF, moxR2, mpa]
GO:0051188	cofactor biosynthetic process	GO_BiologicalProcess_06.05.2014_13h42	0.0052	0.32	[4]	Group11	12.3711	12	[Rv1875, folE, kdtB, mbtA, mca, metK, moaB2, moaX, mog, panB, ppnK, thiG]
GO:0055086	nucleobase-containing small molecule metabolic process	GO_BiologicalProcess_06.05.2014_13h42	0.055	0.32	[3, 4, 5]	Group11	8.41121	18	[Rv0370c, Rv1458c, Rv2426c, atpC, cmk, dut, fusA1, guaA, kdpF, kdtB, metK, moxR2, mpa, murG, ppnK, purD, purH, tmk]
GO:0072521	purine-containing compound metabolic process	GO_BiologicalProcess_06.05.2014_13h42	0.05	0.32	[4]	Group11	9.35252	13	[Rv0370c, Rv1458c, Rv2426c, atpC, fusA1, guaA, kdpF, kdtB, metK, moxR2, mpa, purD, purH]
GO:1901136	carbohydrate derivative catabolic process	GO_BiologicalProcess_06.05.2014_13h42	0.49	0.32	[4]	Group11	7.07071	7	[Rv0370c, Rv1458c, Rv2426c, Rv3717, fusA1, moxR2, mpa]
GO:1901137	carbohydrate derivative biosynthetic process	GO_BiologicalProcess_06.05.2014_13h42	0.033	0.32	[4]	Group11	10.6383	10	[atpC, dut, guaA, kdtB, mca, metK, murG, purD, purH, tmk]
GO:1901361	organic cyclic compound catabolic process	GO_BiologicalProcess_06.05.2014_13h42	0.4	0.32	[4]	Group11	6.95652	8	[Rv0370c, Rv1458c, Rv2426c, end, fusA1, kdpF, moxR2, mpa]
GO:1901362	organic cyclic compound biosynthetic process	GO_BiologicalProcess_06.05.2014_13h42	0.008	0.32	[4]	Group11	8.27251	34	[Rv0158, Rv0737, Rv1019, Rv1404, Rv1474c, Rv1719, Rv1875, Rv3055, argB, aroF, atpC, dut, folE, guaA, hrcA, kdtB, metK, moaB2, moaX, mog, murG, nrdR, nusA, nusG, ppnK, proA, purD, purH, ribD, ribH, rpoB, thiG, tmk, trpB]
GO:1901565	organonitrogen compound catabolic process	GO_BiologicalProcess_06.05.2014_13h42	0.13	0.32	[4]	Group11	8.77193	10	[Rv0370c, Rv1458c, Rv1718, Rv2426c, Rv3717, fusA1, kdpF, moxR2, mpa, ureC]
GO:1901566	organonitrogen compound biosynthetic process	GO_BiologicalProcess_06.05.2014_13h42	1.4e-05	0.32	[4]	Group11	11.8774	31	[Rv1059, Rv1875, argB, argJ, aroF, atpC, dapD, dut, efp, folE, guaA, kdtB, leuA, lysA, mbtA, metK, moaB2, moaX, mog, murG, panB, ppnK, proA, purD, purH, ribD, ribH, serB2, thiG, tmk, trpB]
GO:1901658	glycosyl compound catabolic process	GO_BiologicalProcess_06.05.2014_13h42	0.63	0.32	[4]	Group11	6.59341	6	[Rv0370c, Rv1458c, Rv2426c, fusA1, moxR2, mpa]
GO:1901659	glycosyl compound biosynthetic process	GO_BiologicalProcess_06.05.2014_13h42	0.056	0.32	[4]	Group11	12.8205	5	[atpC, guaA, kdtB, mca, metK]
GO:0019693	ribose phosphate metabolic process	GO_BiologicalProcess_06.05.2014_13h42	0.17	0.32	[4, 5]	Group11	7.85714	11	[Rv0370c, Rv1458c, Rv2426c, atpC, fusA1, guaA, kdtB, moxR2, mpa, purD, purH]
GO:0034654	nucleobase-containing compound biosynthetic process	GO_BiologicalProcess_06.05.2014_13h42	0.1	0.32	[4, 5]	Group11	7.45763	22	[Rv0158, Rv0737, Rv1019, Rv1404, Rv1474c, Rv1719, Rv3055, atpC, dut, guaA, hrcA, kdtB, metK, murG, nrdR, nusA, nusG, ppnK, purD, purH, rpoB, tmk]
GO:0034655	nucleobase-containing compound catabolic process	GO_BiologicalProcess_06.05.2014_13h42	0.39	0.32	[4, 5]	Group11	7.14286	8	[Rv0370c, Rv1458c, Rv2426c, end, fusA1, kdpF, moxR2, mpa]
GO:0046434	organophosphate catabolic process	GO_BiologicalProcess_06.05.2014_13h42	0.35	0.32	[4, 5]	Group11	7.29167	7	[Rv0370c, Rv1458c, Rv2426c, fusA1, kdpF, moxR2, mpa]
GO:0090407	organophosphate biosynthetic process	GO_BiologicalProcess_06.05.2014_13h42	0.01	0.32	[4, 5]	Group11	10.7914	15	[Rv1875, atpC, dut, folE, guaA, kdtB, moaB2, moaX, mog, murG, ppnK, purD, purH, thiG, tmk]
GO:0006753	nucleoside phosphate metabolic process	GO_BiologicalProcess_06.05.2014_13h42	0.048	0.32	[4, 5, 6]	Group11	8.58586	17	[Rv0370c, Rv1458c, Rv2426c, atpC, cmk, dut, fusA1, guaA, kdpF, kdtB, moxR2, mpa, murG, ppnK, purD, purH, tmk]
GO:0009108	coenzyme biosynthetic process	GO_BiologicalProcess_06.05.2014_13h42	0.0037	0.32	[5]	Group11	14.2857	10	[Rv1875, folE, kdtB, metK, moaB2, moaX, mog, panB, ppnK, thiG]
GO:0009116	nucleoside metabolic process	GO_BiologicalProcess_06.05.2014_13h42	0.24	0.32	[4, 5, 6]	Group11	7.74648	11	[Rv0370c, Rv1458c, Rv2426c, atpC, fusA1, guaA, kdpF, kdtB, metK, moxR2, mpa]
GO:0072522	purine-containing compound biosynthetic process	GO_BiologicalProcess_06.05.2014_13h42	0.021	0.32	[5]	Group11	14.6341	6	[atpC, guaA, kdtB, metK, purD, purH]
GO:0072523	purine-containing compound catabolic process	GO_BiologicalProcess_06.05.2014_13h42	0.33	0.32	[5]	Group11	7.69231	7	[Rv0370c, Rv1458c, Rv2426c, fusA1, kdpF, moxR2, mpa]
GO:0046390	ribose phosphate biosynthetic process	GO_BiologicalProcess_06.05.2014_13h42	0.18	0.32	[5, 6]	Group11	10.4167	5	[atpC, guaA, kdtB, purD, purH]
GO:1901292	nucleoside phosphate catabolic process	GO_BiologicalProcess_06.05.2014_13h42	0.34	0.32	[4, 5, 6, 7]	Group11	7.52688	7	[Rv0370c, Rv1458c, Rv2426c, fusA1, kdpF, moxR2, mpa]
GO:1901293	nucleoside phosphate biosynthetic process	GO_BiologicalProcess_06.05.2014_13h42	0.05	0.32	[4, 5, 6, 7]	Group11	10.3448	9	[atpC, dut, guaA, kdtB, murG, ppnK, purD, purH, tmk]
GO:0009117	nucleotide metabolic process	GO_BiologicalProcess_06.05.2014_13h42	0.046	0.32	[5, 6, 7]	Group11	8.67347	17	[Rv0370c, Rv1458c, Rv2426c, atpC, cmk, dut, fusA1, guaA, kdpF, kdtB, moxR2, mpa, murG, ppnK, purD, purH, tmk]
GO:0009119	ribonucleoside metabolic process	GO_BiologicalProcess_06.05.2014_13h42	0.23	0.32	[5, 6, 7]	Group11	7.69231	10	[Rv0370c, Rv1458c, Rv2426c, atpC, fusA1, guaA, kdtB, metK, moxR2, mpa]
GO:0009123	nucleoside monophosphate metabolic process	GO_BiologicalProcess_06.05.2014_13h42	0.12	0.32	[5, 6, 7]	Group11	8.92857	10	[Rv0370c, Rv1458c, Rv2426c, atpC, dut, guaA, moxR2, mpa, purD, purH]
GO:0009141	nucleoside triphosphate metabolic process	GO_BiologicalProcess_06.05.2014_13h42	0.18	0.32	[5, 6, 7]	Group11	8.33333	9	[Rv0370c, Rv1458c, Rv2426c, atpC, dut, fusA1, moxR2, mpa, tmk]
GO:0009163	nucleoside biosynthetic process	GO_BiologicalProcess_06.05.2014_13h42	0.1	0.32	[5, 6, 7]	Group11	11.7647	4	[atpC, guaA, kdtB, metK]
GO:0009164	nucleoside catabolic process	GO_BiologicalProcess_06.05.2014_13h42	0.63	0.32	[5, 6, 7]	Group11	6.66667	6	[Rv0370c, Rv1458c, Rv2426c, fusA1, moxR2, mpa]
GO:0042278	purine nucleoside metabolic process	GO_BiologicalProcess_06.05.2014_13h42	0.14	0.32	[5, 6, 7]	Group11	8.33333	10	[Rv0370c, Rv1458c, Rv2426c, atpC, fusA1, guaA, kdtB, metK, moxR2, mpa]
GO:0006163	purine nucleotide metabolic process	GO_BiologicalProcess_06.05.2014_13h42	0.072	0.32	[5, 6, 7, 8]	Group11	9.02256	12	[Rv0370c, Rv1458c, Rv2426c, atpC, fusA1, guaA, kdpF, kdtB, moxR2, mpa, purD, purH]
GO:0009124	nucleoside monophosphate biosynthetic process	GO_BiologicalProcess_06.05.2014_13h42	0.061	0.32	[5, 6, 7, 8]	Group11	12.5	5	[atpC, dut, guaA, purD, purH]
GO:0009125	nucleoside monophosphate catabolic process	GO_BiologicalProcess_06.05.2014_13h42	0.59	0.32	[5, 6, 7, 8]	Group11	6.94444	5	[Rv0370c, Rv1458c, Rv2426c, moxR2, mpa]
GO:0009143	nucleoside triphosphate catabolic process	GO_BiologicalProcess_06.05.2014_13h42	0.63	0.32	[5, 6, 7, 8]	Group11	6.59341	6	[Rv0370c, Rv1458c, Rv2426c, fusA1, moxR2, mpa]
GO:0009165	nucleotide biosynthetic process	GO_BiologicalProcess_06.05.2014_13h42	0.047	0.32	[5, 6, 7, 8]	Group11	10.4651	9	[atpC, dut, guaA, kdtB, murG, ppnK, purD, purH, tmk]
GO:0009166	nucleotide catabolic process	GO_BiologicalProcess_06.05.2014_13h42	0.34	0.32	[5, 6, 7, 8]	Group11	7.6087	7	[Rv0370c, Rv1458c, Rv2426c, fusA1, kdpF, moxR2, mpa]
GO:0009259	ribonucleotide metabolic process	GO_BiologicalProcess_06.05.2014_13h42	0.17	0.32	[5, 6, 7, 8]	Group11	7.91367	11	[Rv0370c, Rv1458c, Rv2426c, atpC, fusA1, guaA, kdtB, moxR2, mpa, purD, purH]
GO:0006152	purine nucleoside catabolic process	GO_BiologicalProcess_06.05.2014_13h42	0.63	0.32	[6, 7, 8]	Group11	6.66667	6	[Rv0370c, Rv1458c, Rv2426c, fusA1, moxR2, mpa]
GO:0009126	purine nucleoside monophosphate metabolic process	GO_BiologicalProcess_06.05.2014_13h42	0.1	0.32	[6, 7, 8]	Group11	9.18367	9	[Rv0370c, Rv1458c, Rv2426c, atpC, guaA, moxR2, mpa, purD, purH]
GO:0009144	purine nucleoside triphosphate metabolic process	GO_BiologicalProcess_06.05.2014_13h42	0.49	0.32	[6, 7, 8]	Group11	6.93069	7	[Rv0370c, Rv1458c, Rv2426c, atpC, fusA1, moxR2, mpa]
GO:0009161	ribonucleoside monophosphate metabolic process	GO_BiologicalProcess_06.05.2014_13h42	0.18	0.32	[6, 7, 8]	Group11	8.41121	9	[Rv0370c, Rv1458c, Rv2426c, atpC, guaA, moxR2, mpa, purD, purH]
GO:0009199	ribonucleoside triphosphate metabolic process	GO_BiologicalProcess_06.05.2014_13h42	0.5	0.32	[6, 7, 8]	Group11	6.79612	7	[Rv0370c, Rv1458c, Rv2426c, atpC, fusA1, moxR2, mpa]
GO:0009261	ribonucleotide catabolic process	GO_BiologicalProcess_06.05.2014_13h42	0.63	0.32	[5, 6, 7, 8, 9]	Group11	6.66667	6	[Rv0370c, Rv1458c, Rv2426c, fusA1, moxR2, mpa]
GO:0042451	purine nucleoside biosynthetic process	GO_BiologicalProcess_06.05.2014_13h42	0.032	0.32	[6, 7, 8]	Group11	17.3913	4	[atpC, guaA, kdtB, metK]
GO:0042454	ribonucleoside catabolic process	GO_BiologicalProcess_06.05.2014_13h42	0.63	0.32	[6, 7, 8]	Group11	6.66667	6	[Rv0370c, Rv1458c, Rv2426c, fusA1, moxR2, mpa]
GO:0042455	ribonucleoside biosynthetic process	GO_BiologicalProcess_06.05.2014_13h42	0.099	0.32	[6, 7, 8]	Group11	12.1212	4	[atpC, guaA, kdtB, metK]
GO:0046128	purine ribonucleoside metabolic process	GO_BiologicalProcess_06.05.2014_13h42	0.14	0.32	[6, 7, 8]	Group11	8.33333	10	[Rv0370c, Rv1458c, Rv2426c, atpC, fusA1, guaA, kdtB, metK, moxR2, mpa]
GO:0006164	purine nucleotide biosynthetic process	GO_BiologicalProcess_06.05.2014_13h42	0.051	0.32	[6, 7, 8, 9]	Group11	13.1579	5	[atpC, guaA, kdtB, purD, purH]
GO:0006195	purine nucleotide catabolic process	GO_BiologicalProcess_06.05.2014_13h42	0.33	0.32	[6, 7, 8, 9]	Group11	7.69231	7	[Rv0370c, Rv1458c, Rv2426c, fusA1, kdpF, moxR2, mpa]
GO:0009127	purine nucleoside monophosphate biosynthetic process	GO_BiologicalProcess_06.05.2014_13h42	0.048	0.32	[6, 7, 8, 9]	Group11	15.3846	4	[atpC, guaA, purD, purH]
GO:0009128	purine nucleoside monophosphate catabolic process	GO_BiologicalProcess_06.05.2014_13h42	0.59	0.32	[6, 7, 8, 9]	Group11	6.94444	5	[Rv0370c, Rv1458c, Rv2426c, moxR2, mpa]
GO:0009146	purine nucleoside triphosphate catabolic process	GO_BiologicalProcess_06.05.2014_13h42	0.63	0.32	[6, 7, 8, 9]	Group11	6.66667	6	[Rv0370c, Rv1458c, Rv2426c, fusA1, moxR2, mpa]
GO:0009150	purine ribonucleotide metabolic process	GO_BiologicalProcess_06.05.2014_13h42	0.1	0.32	[6, 7, 8, 9]	Group11	8.59375	11	[Rv0370c, Rv1458c, Rv2426c, atpC, fusA1, guaA, kdtB, moxR2, mpa, purD, purH]
GO:0009156	ribonucleoside monophosphate biosynthetic process	GO_BiologicalProcess_06.05.2014_13h42	0.11	0.32	[6, 7, 8, 9]	Group11	11.4286	4	[atpC, guaA, purD, purH]
GO:0009158	ribonucleoside monophosphate catabolic process	GO_BiologicalProcess_06.05.2014_13h42	0.59	0.32	[6, 7, 8, 9]	Group11	6.94444	5	[Rv0370c, Rv1458c, Rv2426c, moxR2, mpa]
GO:0009203	ribonucleoside triphosphate catabolic process	GO_BiologicalProcess_06.05.2014_13h42	0.63	0.32	[6, 7, 8, 9]	Group11	6.66667	6	[Rv0370c, Rv1458c, Rv2426c, fusA1, moxR2, mpa]
GO:0009260	ribonucleotide biosynthetic process	GO_BiologicalProcess_06.05.2014_13h42	0.1	0.32	[6, 7, 8, 9]	Group11	10.6383	5	[atpC, guaA, kdtB, purD, purH]
GO:0009154	purine ribonucleotide catabolic process	GO_BiologicalProcess_06.05.2014_13h42	0.63	0.32	[6, 7, 8, 9, 10]	Group11	6.66667	6	[Rv0370c, Rv1458c, Rv2426c, fusA1, moxR2, mpa]
GO:0009167	purine ribonucleoside monophosphate metabolic process	GO_BiologicalProcess_06.05.2014_13h42	0.1	0.32	[7, 8, 9]	Group11	9.18367	9	[Rv0370c, Rv1458c, Rv2426c, atpC, guaA, moxR2, mpa, purD, purH]
GO:0009205	purine ribonucleoside triphosphate metabolic process	GO_BiologicalProcess_06.05.2014_13h42	0.49	0.32	[7, 8, 9]	Group11	6.93069	7	[Rv0370c, Rv1458c, Rv2426c, atpC, fusA1, moxR2, mpa]
GO:0046129	purine ribonucleoside biosynthetic process	GO_BiologicalProcess_06.05.2014_13h42	0.032	0.32	[7, 8, 9]	Group11	17.3913	4	[atpC, guaA, kdtB, metK]
GO:0046130	purine ribonucleoside catabolic process	GO_BiologicalProcess_06.05.2014_13h42	0.63	0.32	[7, 8, 9]	Group11	6.66667	6	[Rv0370c, Rv1458c, Rv2426c, fusA1, moxR2, mpa]
GO:0009152	purine ribonucleotide biosynthetic process	GO_BiologicalProcess_06.05.2014_13h42	0.042	0.32	[7, 8, 9, 10]	Group11	13.8889	5	[atpC, guaA, kdtB, purD, purH]
GO:0009168	purine ribonucleoside monophosphate biosynthetic process	GO_BiologicalProcess_06.05.2014_13h42	0.048	0.32	[7, 8, 9, 10]	Group11	15.3846	4	[atpC, guaA, purD, purH]
GO:0009169	purine ribonucleoside monophosphate catabolic process	GO_BiologicalProcess_06.05.2014_13h42	0.59	0.32	[7, 8, 9, 10]	Group11	6.94444	5	[Rv0370c, Rv1458c, Rv2426c, moxR2, mpa]
GO:0009207	purine ribonucleoside triphosphate catabolic process	GO_BiologicalProcess_06.05.2014_13h42	0.63	0.32	[7, 8, 9, 10]	Group11	6.66667	6	[Rv0370c, Rv1458c, Rv2426c, fusA1, moxR2, mpa]
GO:0046034	ATP metabolic process	GO_BiologicalProcess_06.05.2014_13h42	0.44	0.32	[7, 8, 9, 10]	Group11	7.5	6	[Rv0370c, Rv1458c, Rv2426c, atpC, moxR2, mpa]
GO:0006200	ATP catabolic process	GO_BiologicalProcess_06.05.2014_13h42	0.59	0.32	[7, 8, 9, 10, 11]	Group11	6.94444	5	[Rv0370c, Rv1458c, Rv2426c, moxR2, mpa]
GO:0043207	response to external biotic stimulus	GO_BiologicalProcess_06.05.2014_13h42	0.44	0.27	[3]	Group12	8.10811	3	[Rv3237c, mca, proZ]
GO:0044403	symbiosis, encompassing mutualism through parasitism	GO_BiologicalProcess_06.05.2014_13h42	1	0.27	[3]	Group12	5.26316	3	[Rv3237c, mca, proZ]
GO:0051707	response to other organism	GO_BiologicalProcess_06.05.2014_13h42	0.44	0.27	[2, 4]	Group12	8.10811	3	[Rv3237c, mca, proZ]
GO:0051701	interaction with host	GO_BiologicalProcess_06.05.2014_13h42	0.43	0.27	[3, 4]	Group12	8.57143	3	[Rv3237c, mca, proZ]
GO:0006811	ion transport	GO_BiologicalProcess_06.05.2014_13h42	0.65	0.27	[3, 4, 5]	Group12	4	4	[Rv3237c, atpC, kdpF, proZ]
GO:0075136	response to host	GO_BiologicalProcess_06.05.2014_13h42	0.42	0.27	[3, 4, 5]	Group12	8.82353	3	[Rv3237c, mca, proZ]
GO:0006812	cation transport	GO_BiologicalProcess_06.05.2014_13h42	0.76	0.27	[4, 5, 6]	Group12	5.66038	3	[Rv3237c, atpC, kdpF]
GO:0015672	monovalent inorganic cation transport	GO_BiologicalProcess_06.05.2014_13h42	0.16	0.27	[5, 6, 7]	Group12	11.5385	3	[Rv3237c, atpC, kdpF]
GO:1901575	organic substance catabolic process	GO_BiologicalProcess_06.05.2014_13h42	0.3	0.76	[3]	Group13	7.22222	13	[Rv0370c, Rv1458c, Rv1718, Rv2426c, Rv3717, end, fusA1, kdpF, moxR2, mpa, pepN, pgk, ureC]
GO:0009057	macromolecule catabolic process	GO_BiologicalProcess_06.05.2014_13h42	0.27	0.76	[4]	Group13	10	4	[Rv3717, end, mpa, pepN]
GO:0006508	proteolysis	GO_BiologicalProcess_06.05.2014_13h42	1	0.76	[4, 5]	Group13	4.28571	3	[mapB, mpa, pepN]
GO:0051186	cofactor metabolic process	GO_BiologicalProcess_06.05.2014_13h42	0.032	0.041	[3]	Group14	10.2564	12	[Rv1875, folE, kdtB, mbtA, mca, metK, moaB2, moaX, mog, panB, ppnK, thiG]
GO:0006732	coenzyme metabolic process	GO_BiologicalProcess_06.05.2014_13h42	0.023	0.041	[4]	Group14	11.6279	10	[Rv1875, folE, kdtB, metK, moaB2, moaX, mog, panB, ppnK, thiG]
GO:0051188	cofactor biosynthetic process	GO_BiologicalProcess_06.05.2014_13h42	0.0052	0.041	[4]	Group14	12.3711	12	[Rv1875, folE, kdtB, mbtA, mca, metK, moaB2, moaX, mog, panB, ppnK, thiG]
GO:0090407	organophosphate biosynthetic process	GO_BiologicalProcess_06.05.2014_13h42	0.01	0.041	[4, 5]	Group14	10.7914	15	[Rv1875, atpC, dut, folE, guaA, kdtB, moaB2, moaX, mog, murG, ppnK, purD, purH, thiG, tmk]
GO:0009108	coenzyme biosynthetic process	GO_BiologicalProcess_06.05.2014_13h42	0.0037	0.041	[5]	Group14	14.2857	10	[Rv1875, folE, kdtB, metK, moaB2, moaX, mog, panB, ppnK, thiG]
GO:0051189	prosthetic group metabolic process	GO_BiologicalProcess_06.05.2014_13h42	0.023	0.041	[4, 5, 6]	Group14	25	3	[moaB2, moaX, mog]
GO:0043545	molybdopterin cofactor metabolic process	GO_BiologicalProcess_06.05.2014_13h42	0.023	0.041	[4, 5, 6, 7]	Group14	25	3	[moaB2, moaX, mog]
GO:0006575	cellular modified amino acid metabolic process	GO_BiologicalProcess_06.05.2014_13h42	0.2	0.041	[4, 5, 7, 8]	Group14	10.3448	3	[folE, metK, panB]
GO:0019720	Mo-molybdopterin cofactor metabolic process	GO_BiologicalProcess_06.05.2014_13h42	0.023	0.041	[5, 6, 7, 8]	Group14	25	3	[moaB2, moaX, mog]
GO:0032324	molybdopterin cofactor biosynthetic process	GO_BiologicalProcess_06.05.2014_13h42	0.023	0.041	[5, 6, 7, 8]	Group14	25	3	[moaB2, moaX, mog]
GO:0042398	cellular modified amino acid biosynthetic process	GO_BiologicalProcess_06.05.2014_13h42	0.13	0.041	[5, 6, 7, 8, 9]	Group14	12.5	3	[folE, metK, panB]
GO:0006777	Mo-molybdopterin cofactor biosynthetic process	GO_BiologicalProcess_06.05.2014_13h42	0.023	0.041	[6, 7, 8, 9]	Group14	25	3	[moaB2, moaX, mog]
GO:0043412	macromolecule modification	GO_BiologicalProcess_06.05.2014_13h42	0.79	0.79	[4]	Group2	4	3	[Rv2689c, mapB, rimI]
GO:0043603	cellular amide metabolic process	GO_BiologicalProcess_06.05.2014_13h42	0.028	0.028	[4]	Group3	18.1818	4	[efp, mbtA, panB, ureC]
GO:0043604	amide biosynthetic process	GO_BiologicalProcess_06.05.2014_13h42	0.029	0.028	[5]	Group3	23.0769	3	[efp, mbtA, panB]
GO:0051128	regulation of cellular component organization	GO_BiologicalProcess_06.05.2014_13h42	0.051	0.051	[2, 3]	Group4	18.75	3	[murG, nusA, nusG]
GO:0055114	oxidation-reduction process	GO_BiologicalProcess_06.05.2014_13h42	0.73	0.73	[3]	Group5	5.76132	28	[Rv0274, Rv0851c, Rv1059, Rv1257c, Rv1531, Rv1718, Rv1869c, Rv1875, Rv1939, Rv1941, Rv2499c, Rv2509, Rv2857c, Rv2893, Rv3072c, Rv3174, Rv3351c, Rv3559c, Rv3673c, aldC, fabG4, fadE19, fadE34, nirD, nuoJ, proA, ribD, rubB]
GO:0007154	cell communication	GO_BiologicalProcess_06.05.2014_13h42	1	1	[3]	Group6	4.54545	3	[Rv1875, kdpF, mbtA]
GO:0009991	response to extracellular stimulus	GO_BiologicalProcess_06.05.2014_13h42	0.023	1	[3]	Group6	25	3	[Rv1875, kdpF, mbtA]
GO:0033554	cellular response to stress	GO_BiologicalProcess_06.05.2014_13h42	0.14	1	[3]	Group6	9.67742	6	[Rv1875, Rv2258c, end, hsp, kdpF, mbtA]
GO:0071496	cellular response to external stimulus	GO_BiologicalProcess_06.05.2014_13h42	0.023	1	[3]	Group6	25	3	[Rv1875, kdpF, mbtA]
GO:0031668	cellular response to extracellular stimulus	GO_BiologicalProcess_06.05.2014_13h42	0.023	1	[3, 4]	Group6	25	3	[Rv1875, kdpF, mbtA]
GO:0031667	response to nutrient levels	GO_BiologicalProcess_06.05.2014_13h42	0.00059	1	[4]	Group6	75	3	[Rv1875, kdpF, mbtA]
GO:0042594	response to starvation	GO_BiologicalProcess_06.05.2014_13h42	0.00059	1	[3, 5]	Group6	75	3	[Rv1875, kdpF, mbtA]
GO:0031669	cellular response to nutrient levels	GO_BiologicalProcess_06.05.2014_13h42	0.00059	1	[4, 5]	Group6	75	3	[Rv1875, kdpF, mbtA]
GO:0009267	cellular response to starvation	GO_BiologicalProcess_06.05.2014_13h42	0.00059	1	[4, 5, 6]	Group6	75	3	[Rv1875, kdpF, mbtA]
GO:0072527	pyrimidine-containing compound metabolic process	GO_BiologicalProcess_06.05.2014_13h42	0.054	0.67	[4]	Group7	14.8148	4	[cmk, dut, thiG, tmk]
GO:0016310	phosphorylation	GO_BiologicalProcess_06.05.2014_13h42	1	0.67	[5]	Group7	5.26316	5	[argB, cmk, pgk, ppnK, tmk]
GO:0072528	pyrimidine-containing compound biosynthetic process	GO_BiologicalProcess_06.05.2014_13h42	0.15	0.67	[5]	Group7	12	3	[dut, thiG, tmk]
GO:0006220	pyrimidine nucleotide metabolic process	GO_BiologicalProcess_06.05.2014_13h42	0.069	0.67	[5, 6, 7, 8]	Group7	16.6667	3	[cmk, dut, tmk]
GO:0019222	regulation of metabolic process	GO_BiologicalProcess_06.05.2014_13h42	0.53	0.32	[2, 3]	Group8	6.33484	14	[Rv0158, Rv0737, Rv1019, Rv1404, Rv1474c, Rv1719, Rv3055, hrcA, ileS, kdpF, nrdR, nusA, nusG, rplA]
GO:0050794	regulation of cellular process	GO_BiologicalProcess_06.05.2014_13h42	0.67	0.32	[2, 3]	Group8	5.90278	17	[Rv0158, Rv0737, Rv1019, Rv1404, Rv1474c, Rv1719, Rv1869c, Rv3055, Rv3673c, hrcA, ileS, kdpF, murG, nrdR, nusA, nusG, rplA]
GO:0006725	cellular aromatic compound metabolic process	GO_BiologicalProcess_06.05.2014_13h42	0.43	0.32	[3]	Group8	5.96817	45	[Rv0158, Rv0274, Rv0370c, Rv0737, Rv1019, Rv1404, Rv1458c, Rv1474c, Rv1719, Rv1875, Rv2119, Rv2179c, Rv2426c, Rv2478c, Rv2689c, Rv3055, argS, aroF, atpC, cmk, dnaJ1, dut, end, folE, fusA1, guaA, hrcA, ileS, kdpF, kdtB, mbtA, metK, moxR2, mpa, murG, nrdR, nusA, nusG, ppnK, purD, purH, rpoB, thiG, tmk, trpB]
GO:0006793	phosphorus metabolic process	GO_BiologicalProcess_06.05.2014_13h42	0.074	0.32	[3]	Group8	7.42857	26	[Rv0370c, Rv1458c, Rv1875, Rv2426c, argB, atpC, cmk, dut, folE, fusA1, guaA, kdpF, kdtB, moaB2, moaX, mog, moxR2, mpa, murG, pgk, ppnK, purD, purH, serB2, thiG, tmk]
GO:0034641	cellular nitrogen compound metabolic process	GO_BiologicalProcess_06.05.2014_13h42	0.21	0.32	[3]	Group8	6.27451	48	[Rv0158, Rv0370c, Rv0737, Rv1019, Rv1404, Rv1458c, Rv1474c, Rv1719, Rv1875, Rv2119, Rv2179c, Rv2426c, Rv2478c, Rv2689c, Rv3055, argS, atpC, cmk, dnaJ1, dut, efp, end, folE, fusA1, guaA, hrcA, ileS, kdpF, kdtB, mbtA, metK, moxR2, mpa, murG, nrdR, nusA, nusG, panB, ppnK, purD, purH, ribD, ribH, rpoB, thiG, tmk, trpB, ureC]
GO:0043170	macromolecule metabolic process	GO_BiologicalProcess_06.05.2014_13h42	0.62	0.32	[3]	Group8	4.98575	35	[Rv0158, Rv0737, Rv1019, Rv1404, Rv1474c, Rv1719, Rv2119, Rv2179c, Rv2478c, Rv2689c, Rv3055, Rv3717, argS, def, dnaJ1, efp, end, fusA1, gatB, hrcA, ileS, mapB, moaB2, moaX, mog, mpa, murG, nrdR, nusA, nusG, pepN, rimI, rplA, rpoB, rpsI]
GO:0044249	cellular biosynthetic process	GO_BiologicalProcess_06.05.2014_13h42	0.004	0.32	[3]	Group8	7.53912	53	[Rv0158, Rv0737, Rv1019, Rv1059, Rv1404, Rv1474c, Rv1719, Rv1875, Rv2478c, Rv3055, argB, argJ, argS, aroF, atpC, dapD, def, dnaJ1, dut, efp, folE, fusA1, gatB, guaA, hrcA, ileS, kdtB, leuA, lysA, mbtA, mca, metK, moaB2, moaX, mog, murG, nrdR, nusA, nusG, panB, ppnK, proA, purD, purH, ribD, ribH, rplA, rpoB, rpsI, serB2, thiG, tmk, trpB]
GO:0044711	single-organism biosynthetic process	GO_BiologicalProcess_06.05.2014_13h42	0.062	0.32	[3]	Group8	7.48663	28	[Rv1059, Rv1875, argB, argJ, aroF, atpC, dapD, dut, folE, guaA, kdtB, leuA, lysA, mbtA, mca, metK, murG, panB, ppnK, proA, purD, purH, ribD, ribH, serB2, thiG, tmk, trpB]
GO:0046483	heterocycle metabolic process	GO_BiologicalProcess_06.05.2014_13h42	0.17	0.32	[3]	Group8	6.36364	49	[Rv0158, Rv0370c, Rv0737, Rv1019, Rv1404, Rv1458c, Rv1474c, Rv1719, Rv1875, Rv2119, Rv2179c, Rv2426c, Rv2478c, Rv2689c, Rv3055, argB, argS, atpC, cmk, dnaJ1, dut, end, folE, fusA1, guaA, hrcA, ileS, kdpF, kdtB, metK, moaB2, moaX, mog, moxR2, mpa, murG, nrdR, nusA, nusG, ppnK, proA, purD, purH, ribD, ribH, rpoB, thiG, tmk, trpB]
GO:1901135	carbohydrate derivative metabolic process	GO_BiologicalProcess_06.05.2014_13h42	0.084	0.32	[3]	Group8	8.10811	18	[Rv0370c, Rv1458c, Rv2426c, Rv3717, atpC, dut, fusA1, guaA, kdpF, kdtB, mca, metK, moxR2, mpa, murG, purD, purH, tmk]
GO:1901360	organic cyclic compound metabolic process	GO_BiologicalProcess_06.05.2014_13h42	0.1	0.32	[3]	Group8	6.53846	51	[Rv0158, Rv0370c, Rv0737, Rv1019, Rv1404, Rv1458c, Rv1474c, Rv1719, Rv1875, Rv2119, Rv2179c, Rv2426c, Rv2478c, Rv2689c, Rv3055, argB, argS, aroF, atpC, cmk, dnaJ1, dut, end, folE, fusA1, guaA, hrcA, ileS, kdpF, kdtB, mbtA, metK, moaB2, moaX, mog, moxR2, mpa, murG, nrdR, nusA, nusG, ppnK, proA, purD, purH, ribD, ribH, rpoB, thiG, tmk, trpB]
GO:1901564	organonitrogen compound metabolic process	GO_BiologicalProcess_06.05.2014_13h42	9.2e-06	0.32	[3]	Group8	10.2326	44	[Rv0370c, Rv1059, Rv1458c, Rv1718, Rv1875, Rv2426c, Rv3717, argB, argJ, argS, aroF, atpC, cmk, dapD, dut, efp, folE, fusA1, guaA, ileS, kdpF, kdtB, leuA, lysA, mbtA, metK, moaB2, moaX, mog, moxR2, mpa, murG, panB, ppnK, proA, purD, purH, ribD, ribH, serB2, thiG, tmk, trpB, ureC]
GO:1901576	organic substance biosynthetic process	GO_BiologicalProcess_06.05.2014_13h42	0.0079	0.32	[3]	Group8	7.3509	53	[Rv0158, Rv0737, Rv1019, Rv1059, Rv1404, Rv1474c, Rv1719, Rv1875, Rv2478c, Rv3055, argB, argJ, argS, aroF, atpC, dapD, def, dnaJ1, dut, efp, folE, fusA1, gatB, guaA, hrcA, ileS, kdtB, leuA, lysA, mbtA, mca, metK, moaB2, moaX, mog, murG, nrdR, nusA, nusG, panB, ppnK, proA, purD, purH, ribD, ribH, rplA, rpoB, rpsI, serB2, thiG, tmk, trpB]
GO:0006139	nucleobase-containing compound metabolic process	GO_BiologicalProcess_06.05.2014_13h42	0.61	0.32	[3, 4]	Group8	5.79268	38	[Rv0158, Rv0370c, Rv0737, Rv1019, Rv1404, Rv1458c, Rv1474c, Rv1719, Rv2119, Rv2179c, Rv2426c, Rv2478c, Rv2689c, Rv3055, argS, atpC, cmk, dnaJ1, dut, end, fusA1, guaA, hrcA, ileS, kdpF, kdtB, metK, moxR2, mpa, murG, nrdR, nusA, nusG, ppnK, purD, purH, rpoB, tmk]
GO:0009889	regulation of biosynthetic process	GO_BiologicalProcess_06.05.2014_13h42	0.52	0.32	[3, 4]	Group8	6.2201	13	[Rv0158, Rv0737, Rv1019, Rv1404, Rv1474c, Rv1719, Rv3055, hrcA, ileS, nrdR, nusA, nusG, rplA]
GO:0019538	protein metabolic process	GO_BiologicalProcess_06.05.2014_13h42	0.28	0.32	[3, 4]	Group8	6.92641	16	[argS, def, dnaJ1, efp, fusA1, gatB, ileS, mapB, moaB2, moaX, mog, mpa, pepN, rimI, rplA, rpsI]
GO:0019637	organophosphate metabolic process	GO_BiologicalProcess_06.05.2014_13h42	0.019	0.32	[3, 4]	Group8	8.77863	23	[Rv0370c, Rv1458c, Rv1875, Rv2426c, atpC, cmk, dut, folE, fusA1, guaA, kdpF, kdtB, moaB2, moaX, mog, moxR2, mpa, murG, ppnK, purD, purH, thiG, tmk]
GO:0031323	regulation of cellular metabolic process	GO_BiologicalProcess_06.05.2014_13h42	0.52	0.32	[3, 4]	Group8	6.39269	14	[Rv0158, Rv0737, Rv1019, Rv1404, Rv1474c, Rv1719, Rv3055, hrcA, ileS, kdpF, nrdR, nusA, nusG, rplA]
GO:0044260	cellular macromolecule metabolic process	GO_BiologicalProcess_06.05.2014_13h42	0.68	0.32	[3, 4]	Group8	5.00808	31	[Rv0158, Rv0737, Rv1019, Rv1404, Rv1474c, Rv1719, Rv2478c, Rv2689c, Rv3055, argS, def, dnaJ1, efp, end, fusA1, gatB, hrcA, ileS, mapB, moaB2, moaX, mog, mpa, murG, nrdR, nusA, nusG, rimI, rplA, rpoB, rpsI]
GO:0051171	regulation of nitrogen compound metabolic process	GO_BiologicalProcess_06.05.2014_13h42	0.74	0.32	[3, 4]	Group8	5.91133	12	[Rv0158, Rv0737, Rv1019, Rv1404, Rv1474c, Rv1719, Rv3055, hrcA, kdpF, nrdR, nusA, nusG]
GO:0060255	regulation of macromolecule metabolic process	GO_BiologicalProcess_06.05.2014_13h42	0.63	0.32	[3, 4]	Group8	6.10329	13	[Rv0158, Rv0737, Rv1019, Rv1404, Rv1474c, Rv1719, Rv3055, hrcA, ileS, nrdR, nusA, nusG, rplA]
GO:0080090	regulation of primary metabolic process	GO_BiologicalProcess_06.05.2014_13h42	0.43	0.32	[3, 4]	Group8	6.45161	14	[Rv0158, Rv0737, Rv1019, Rv1404, Rv1474c, Rv1719, Rv3055, hrcA, ileS, kdpF, nrdR, nusA, nusG, rplA]
GO:0006796	phosphate-containing compound metabolic process	GO_BiologicalProcess_06.05.2014_13h42	0.071	0.32	[4]	Group8	7.53623	26	[Rv0370c, Rv1458c, Rv1875, Rv2426c, argB, atpC, cmk, dut, folE, fusA1, guaA, kdpF, kdtB, moaB2, moaX, mog, moxR2, mpa, murG, pgk, ppnK, purD, purH, serB2, thiG, tmk]
GO:0009059	macromolecule biosynthetic process	GO_BiologicalProcess_06.05.2014_13h42	0.45	0.32	[4]	Group8	6.30137	23	[Rv0158, Rv0737, Rv1019, Rv1404, Rv1474c, Rv1719, Rv2478c, Rv3055, argS, def, dnaJ1, efp, fusA1, gatB, hrcA, ileS, murG, nrdR, nusA, nusG, rplA, rpoB, rpsI]
GO:0010467	gene expression	GO_BiologicalProcess_06.05.2014_13h42	0.52	0.32	[4]	Group8	6.12245	21	[Rv0158, Rv0737, Rv1019, Rv1404, Rv1474c, Rv1719, Rv2689c, Rv3055, argS, def, efp, fusA1, gatB, hrcA, ileS, nrdR, nusA, nusG, rplA, rpoB, rpsI]
GO:0018130	heterocycle biosynthetic process	GO_BiologicalProcess_06.05.2014_13h42	0.01	0.32	[4]	Group8	8.20895	33	[Rv0158, Rv0737, Rv1019, Rv1404, Rv1474c, Rv1719, Rv1875, Rv3055, argB, atpC, dut, folE, guaA, hrcA, kdtB, metK, moaB2, moaX, mog, murG, nrdR, nusA, nusG, ppnK, proA, purD, purH, ribD, ribH, rpoB, thiG, tmk, trpB]
GO:0019438	aromatic compound biosynthetic process	GO_BiologicalProcess_06.05.2014_13h42	0.13	0.32	[4]	Group8	7.10526	27	[Rv0158, Rv0737, Rv1019, Rv1404, Rv1474c, Rv1719, Rv1875, Rv3055, aroF, atpC, dut, folE, guaA, hrcA, kdtB, metK, murG, nrdR, nusA, nusG, ppnK, purD, purH, rpoB, thiG, tmk, trpB]
GO:0044271	cellular nitrogen compound biosynthetic process	GO_BiologicalProcess_06.05.2014_13h42	0.018	0.32	[4]	Group8	8.07292	31	[Rv0158, Rv0737, Rv1019, Rv1404, Rv1474c, Rv1719, Rv1875, Rv3055, atpC, dut, efp, folE, guaA, hrcA, kdtB, mbtA, metK, murG, nrdR, nusA, nusG, panB, ppnK, purD, purH, ribD, ribH, rpoB, thiG, tmk, trpB]
GO:0055086	nucleobase-containing small molecule metabolic process	GO_BiologicalProcess_06.05.2014_13h42	0.055	0.32	[3, 4, 5]	Group8	8.41121	18	[Rv0370c, Rv1458c, Rv2426c, atpC, cmk, dut, fusA1, guaA, kdpF, kdtB, metK, moxR2, mpa, murG, ppnK, purD, purH, tmk]
GO:1901137	carbohydrate derivative biosynthetic process	GO_BiologicalProcess_06.05.2014_13h42	0.033	0.32	[4]	Group8	10.6383	10	[atpC, dut, guaA, kdtB, mca, metK, murG, purD, purH, tmk]
GO:1901362	organic cyclic compound biosynthetic process	GO_BiologicalProcess_06.05.2014_13h42	0.008	0.32	[4]	Group8	8.27251	34	[Rv0158, Rv0737, Rv1019, Rv1404, Rv1474c, Rv1719, Rv1875, Rv3055, argB, aroF, atpC, dut, folE, guaA, hrcA, kdtB, metK, moaB2, moaX, mog, murG, nrdR, nusA, nusG, ppnK, proA, purD, purH, ribD, ribH, rpoB, thiG, tmk, trpB]
GO:1901566	organonitrogen compound biosynthetic process	GO_BiologicalProcess_06.05.2014_13h42	1.4e-05	0.32	[4]	Group8	11.8774	31	[Rv1059, Rv1875, argB, argJ, aroF, atpC, dapD, dut, efp, folE, guaA, kdtB, leuA, lysA, mbtA, metK, moaB2, moaX, mog, murG, panB, ppnK, proA, purD, purH, ribD, ribH, serB2, thiG, tmk, trpB]
GO:0010468	regulation of gene expression	GO_BiologicalProcess_06.05.2014_13h42	0.52	0.32	[4, 5]	Group8	6.25	13	[Rv0158, Rv0737, Rv1019, Rv1404, Rv1474c, Rv1719, Rv3055, hrcA, ileS, nrdR, nusA, nusG, rplA]
GO:0010556	regulation of macromolecule biosynthetic process	GO_BiologicalProcess_06.05.2014_13h42	0.52	0.32	[4, 5]	Group8	6.25	13	[Rv0158, Rv0737, Rv1019, Rv1404, Rv1474c, Rv1719, Rv3055, hrcA, ileS, nrdR, nusA, nusG, rplA]
GO:0019219	regulation of nucleobase-containing compound metabolic process	GO_BiologicalProcess_06.05.2014_13h42	0.74	0.32	[4, 5]	Group8	5.91133	12	[Rv0158, Rv0737, Rv1019, Rv1404, Rv1474c, Rv1719, Rv3055, hrcA, kdpF, nrdR, nusA, nusG]
GO:0031326	regulation of cellular biosynthetic process	GO_BiologicalProcess_06.05.2014_13h42	0.52	0.32	[4, 5]	Group8	6.2201	13	[Rv0158, Rv0737, Rv1019, Rv1404, Rv1474c, Rv1719, Rv3055, hrcA, ileS, nrdR, nusA, nusG, rplA]
GO:0034645	cellular macromolecule biosynthetic process	GO_BiologicalProcess_06.05.2014_13h42	0.37	0.32	[4, 5]	Group8	6.38889	23	[Rv0158, Rv0737, Rv1019, Rv1404, Rv1474c, Rv1719, Rv2478c, Rv3055, argS, def, dnaJ1, efp, fusA1, gatB, hrcA, ileS, murG, nrdR, nusA, nusG, rplA, rpoB, rpsI]
GO:0034654	nucleobase-containing compound biosynthetic process	GO_BiologicalProcess_06.05.2014_13h42	0.1	0.32	[4, 5]	Group8	7.45763	22	[Rv0158, Rv0737, Rv1019, Rv1404, Rv1474c, Rv1719, Rv3055, atpC, dut, guaA, hrcA, kdtB, metK, murG, nrdR, nusA, nusG, ppnK, purD, purH, rpoB, tmk]
GO:0044267	cellular protein metabolic process	GO_BiologicalProcess_06.05.2014_13h42	0.046	0.32	[4, 5]	Group8	9.09091	15	[argS, def, dnaJ1, efp, fusA1, gatB, ileS, mapB, moaB2, moaX, mog, mpa, rimI, rplA, rpsI]
GO:0090304	nucleic acid metabolic process	GO_BiologicalProcess_06.05.2014_13h42	0.3	0.32	[4, 5]	Group8	4.33839	20	[Rv0158, Rv0737, Rv1019, Rv1404, Rv1474c, Rv1719, Rv2119, Rv2179c, Rv2478c, Rv2689c, Rv3055, argS, dnaJ1, end, hrcA, ileS, nrdR, nusA, nusG, rpoB]
GO:0090407	organophosphate biosynthetic process	GO_BiologicalProcess_06.05.2014_13h42	0.01	0.32	[4, 5]	Group8	10.7914	15	[Rv1875, atpC, dut, folE, guaA, kdtB, moaB2, moaX, mog, murG, ppnK, purD, purH, thiG, tmk]
GO:0006753	nucleoside phosphate metabolic process	GO_BiologicalProcess_06.05.2014_13h42	0.048	0.32	[4, 5, 6]	Group8	8.58586	17	[Rv0370c, Rv1458c, Rv2426c, atpC, cmk, dut, fusA1, guaA, kdpF, kdtB, moxR2, mpa, murG, ppnK, purD, purH, tmk]
GO:0016070	RNA metabolic process	GO_BiologicalProcess_06.05.2014_13h42	0.59	0.32	[4, 5, 6]	Group8	4.65839	15	[Rv0158, Rv0737, Rv1019, Rv1404, Rv1474c, Rv1719, Rv2689c, Rv3055, argS, hrcA, ileS, nrdR, nusA, nusG, rpoB]
GO:0006412	translation	GO_BiologicalProcess_06.05.2014_13h42	0.24	0.32	[5, 6]	Group8	8.33333	8	[argS, def, efp, fusA1, gatB, ileS, rplA, rpsI]
GO:0051252	regulation of RNA metabolic process	GO_BiologicalProcess_06.05.2014_13h42	0.87	0.32	[4, 5, 6, 7]	Group8	5.52764	11	[Rv0158, Rv0737, Rv1019, Rv1404, Rv1474c, Rv1719, Rv3055, hrcA, nrdR, nusA, nusG]
GO:1901293	nucleoside phosphate biosynthetic process	GO_BiologicalProcess_06.05.2014_13h42	0.05	0.32	[4, 5, 6, 7]	Group8	10.3448	9	[atpC, dut, guaA, kdtB, murG, ppnK, purD, purH, tmk]
GO:2000112	regulation of cellular macromolecule biosynthetic process	GO_BiologicalProcess_06.05.2014_13h42	0.52	0.32	[5, 6]	Group8	6.25	13	[Rv0158, Rv0737, Rv1019, Rv1404, Rv1474c, Rv1719, Rv3055, hrcA, ileS, nrdR, nusA, nusG, rplA]
GO:0009117	nucleotide metabolic process	GO_BiologicalProcess_06.05.2014_13h42	0.046	0.32	[5, 6, 7]	Group8	8.67347	17	[Rv0370c, Rv1458c, Rv2426c, atpC, cmk, dut, fusA1, guaA, kdpF, kdtB, moxR2, mpa, murG, ppnK, purD, purH, tmk]
GO:0032774	RNA biosynthetic process	GO_BiologicalProcess_06.05.2014_13h42	0.74	0.32	[5, 6, 7]	Group8	5.76923	12	[Rv0158, Rv0737, Rv1019, Rv1404, Rv1474c, Rv1719, Rv3055, hrcA, nrdR, nusA, nusG, rpoB]
GO:0006351	transcription, DNA-templated	GO_BiologicalProcess_06.05.2014_13h42	0.74	0.32	[5, 6, 7, 8]	Group8	5.91133	12	[Rv0158, Rv0737, Rv1019, Rv1404, Rv1474c, Rv1719, Rv3055, hrcA, nrdR, nusA, nusG, rpoB]
GO:0009165	nucleotide biosynthetic process	GO_BiologicalProcess_06.05.2014_13h42	0.047	0.32	[5, 6, 7, 8]	Group8	10.4651	9	[atpC, dut, guaA, kdtB, murG, ppnK, purD, purH, tmk]
GO:2001141	regulation of RNA biosynthetic process	GO_BiologicalProcess_06.05.2014_13h42	0.87	0.32	[5, 6, 7, 8]	Group8	5.55556	11	[Rv0158, Rv0737, Rv1019, Rv1404, Rv1474c, Rv1719, Rv3055, hrcA, nrdR, nusA, nusG]
GO:0006355	regulation of transcription, DNA-templated	GO_BiologicalProcess_06.05.2014_13h42	0.87	0.32	[5, 6, 7, 8, 9]	Group8	5.55556	11	[Rv0158, Rv0737, Rv1019, Rv1404, Rv1474c, Rv1719, Rv3055, hrcA, nrdR, nusA, nusG]
GO:0006793	phosphorus metabolic process	GO_BiologicalProcess_06.05.2014_13h42	0.074	0.32	[3]	Group9	7.42857	26	[Rv0370c, Rv1458c, Rv1875, Rv2426c, argB, atpC, cmk, dut, folE, fusA1, guaA, kdpF, kdtB, moaB2, moaX, mog, moxR2, mpa, murG, pgk, ppnK, purD, purH, serB2, thiG, tmk]
GO:0044249	cellular biosynthetic process	GO_BiologicalProcess_06.05.2014_13h42	0.004	0.32	[3]	Group9	7.53912	53	[Rv0158, Rv0737, Rv1019, Rv1059, Rv1404, Rv1474c, Rv1719, Rv1875, Rv2478c, Rv3055, argB, argJ, argS, aroF, atpC, dapD, def, dnaJ1, dut, efp, folE, fusA1, gatB, guaA, hrcA, ileS, kdtB, leuA, lysA, mbtA, mca, metK, moaB2, moaX, mog, murG, nrdR, nusA, nusG, panB, ppnK, proA, purD, purH, ribD, ribH, rplA, rpoB, rpsI, serB2, thiG, tmk, trpB]
GO:0044281	small molecule metabolic process	GO_BiologicalProcess_06.05.2014_13h42	0.0067	0.32	[3]	Group9	8.05785	39	[Rv0370c, Rv1059, Rv1458c, Rv1718, Rv2426c, Rv3673c, argB, argJ, argS, aroF, atpC, cmk, dapD, dut, folE, fusA1, guaA, ileS, kdpF, kdtB, leuA, lysA, metK, moxR2, mpa, murG, nirD, panB, ppnK, proA, purD, purH, ribD, ribH, serB2, thiG, tmk, trpB, ureC]
GO:0044711	single-organism biosynthetic process	GO_BiologicalProcess_06.05.2014_13h42	0.062	0.32	[3]	Group9	7.48663	28	[Rv1059, Rv1875, argB, argJ, aroF, atpC, dapD, dut, folE, guaA, kdtB, leuA, lysA, mbtA, mca, metK, murG, panB, ppnK, proA, purD, purH, ribD, ribH, serB2, thiG, tmk, trpB]
GO:1901135	carbohydrate derivative metabolic process	GO_BiologicalProcess_06.05.2014_13h42	0.084	0.32	[3]	Group9	8.10811	18	[Rv0370c, Rv1458c, Rv2426c, Rv3717, atpC, dut, fusA1, guaA, kdpF, kdtB, mca, metK, moxR2, mpa, murG, purD, purH, tmk]
GO:1901360	organic cyclic compound metabolic process	GO_BiologicalProcess_06.05.2014_13h42	0.1	0.32	[3]	Group9	6.53846	51	[Rv0158, Rv0370c, Rv0737, Rv1019, Rv1404, Rv1458c, Rv1474c, Rv1719, Rv1875, Rv2119, Rv2179c, Rv2426c, Rv2478c, Rv2689c, Rv3055, argB, argS, aroF, atpC, cmk, dnaJ1, dut, end, folE, fusA1, guaA, hrcA, ileS, kdpF, kdtB, mbtA, metK, moaB2, moaX, mog, moxR2, mpa, murG, nrdR, nusA, nusG, ppnK, proA, purD, purH, ribD, ribH, rpoB, thiG, tmk, trpB]
GO:1901564	organonitrogen compound metabolic process	GO_BiologicalProcess_06.05.2014_13h42	9.2e-06	0.32	[3]	Group9	10.2326	44	[Rv0370c, Rv1059, Rv1458c, Rv1718, Rv1875, Rv2426c, Rv3717, argB, argJ, argS, aroF, atpC, cmk, dapD, dut, efp, folE, fusA1, guaA, ileS, kdpF, kdtB, leuA, lysA, mbtA, metK, moaB2, moaX, mog, moxR2, mpa, murG, panB, ppnK, proA, purD, purH, ribD, ribH, serB2, thiG, tmk, trpB, ureC]
GO:1901576	organic substance biosynthetic process	GO_BiologicalProcess_06.05.2014_13h42	0.0079	0.32	[3]	Group9	7.3509	53	[Rv0158, Rv0737, Rv1019, Rv1059, Rv1404, Rv1474c, Rv1719, Rv1875, Rv2478c, Rv3055, argB, argJ, argS, aroF, atpC, dapD, def, dnaJ1, dut, efp, folE, fusA1, gatB, guaA, hrcA, ileS, kdtB, leuA, lysA, mbtA, mca, metK, moaB2, moaX, mog, murG, nrdR, nusA, nusG, panB, ppnK, proA, purD, purH, ribD, ribH, rplA, rpoB, rpsI, serB2, thiG, tmk, trpB]
GO:0006082	organic acid metabolic process	GO_BiologicalProcess_06.05.2014_13h42	0.085	0.32	[3, 4]	Group9	8.07175	18	[Rv1059, Rv1718, argB, argJ, argS, aroF, dapD, folE, guaA, ileS, leuA, lysA, metK, nirD, panB, proA, serB2, trpB]
GO:0019637	organophosphate metabolic process	GO_BiologicalProcess_06.05.2014_13h42	0.019	0.32	[3, 4]	Group9	8.77863	23	[Rv0370c, Rv1458c, Rv1875, Rv2426c, atpC, cmk, dut, folE, fusA1, guaA, kdpF, kdtB, moaB2, moaX, mog, moxR2, mpa, murG, ppnK, purD, purH, thiG, tmk]
GO:0006796	phosphate-containing compound metabolic process	GO_BiologicalProcess_06.05.2014_13h42	0.071	0.32	[4]	Group9	7.53623	26	[Rv0370c, Rv1458c, Rv1875, Rv2426c, argB, atpC, cmk, dut, folE, fusA1, guaA, kdpF, kdtB, moaB2, moaX, mog, moxR2, mpa, murG, pgk, ppnK, purD, purH, serB2, thiG, tmk]
GO:0044283	small molecule biosynthetic process	GO_BiologicalProcess_06.05.2014_13h42	0.032	0.32	[4]	Group9	9.41177	16	[Rv1059, argB, argJ, aroF, dapD, folE, leuA, lysA, metK, panB, proA, ribD, ribH, serB2, thiG, trpB]
GO:0055086	nucleobase-containing small molecule metabolic process	GO_BiologicalProcess_06.05.2014_13h42	0.055	0.32	[3, 4, 5]	Group9	8.41121	18	[Rv0370c, Rv1458c, Rv2426c, atpC, cmk, dut, fusA1, guaA, kdpF, kdtB, metK, moxR2, mpa, murG, ppnK, purD, purH, tmk]
GO:1901566	organonitrogen compound biosynthetic process	GO_BiologicalProcess_06.05.2014_13h42	1.4e-05	0.32	[4]	Group9	11.8774	31	[Rv1059, Rv1875, argB, argJ, aroF, atpC, dapD, dut, efp, folE, guaA, kdtB, leuA, lysA, mbtA, metK, moaB2, moaX, mog, murG, panB, ppnK, proA, purD, purH, ribD, ribH, serB2, thiG, tmk, trpB]
GO:0043436	oxoacid metabolic process	GO_BiologicalProcess_06.05.2014_13h42	0.083	0.32	[4, 5]	Group9	8.1448	18	[Rv1059, Rv1718, argB, argJ, argS, aroF, dapD, folE, guaA, ileS, leuA, lysA, metK, nirD, panB, proA, serB2, trpB]
GO:0006520	cellular amino acid metabolic process	GO_BiologicalProcess_06.05.2014_13h42	0.0046	0.32	[3, 4, 6, 7]	Group9	11.039	17	[Rv1059, Rv1718, argB, argJ, argS, aroF, dapD, folE, guaA, ileS, leuA, lysA, metK, panB, proA, serB2, trpB]
GO:0006753	nucleoside phosphate metabolic process	GO_BiologicalProcess_06.05.2014_13h42	0.048	0.32	[4, 5, 6]	Group9	8.58586	17	[Rv0370c, Rv1458c, Rv2426c, atpC, cmk, dut, fusA1, guaA, kdpF, kdtB, moxR2, mpa, murG, ppnK, purD, purH, tmk]
GO:0019752	carboxylic acid metabolic process	GO_BiologicalProcess_06.05.2014_13h42	0.11	0.32	[5, 6]	Group9	7.90698	17	[Rv1059, Rv1718, argB, argJ, argS, aroF, dapD, folE, guaA, ileS, leuA, lysA, metK, panB, proA, serB2, trpB]
GO:0009117	nucleotide metabolic process	GO_BiologicalProcess_06.05.2014_13h42	0.046	0.32	[5, 6, 7]	Group9	8.67347	17	[Rv0370c, Rv1458c, Rv2426c, atpC, cmk, dut, fusA1, guaA, kdpF, kdtB, moxR2, mpa, murG, ppnK, purD, purH, tmk]

## Sheet: Histogram
Histogram with GO terms
The chart presents the specific GO terms for all 321 TRIM27-interacting proteins. The bars represent the number of the Mtb proteins found to be associated with the GO term.
The level of the significance for terms and groups were calculated with a two-sided minimal-likely-hood test on the hypergeometric distribution
**: if the term/group is oversignificant, P value <0.001
*: if the term/group is significant, 0.001<=P value <0.05
.(dot): 0.05<=P value <0.01
